# Supplementary material for: Characterisation of the ABO Blood Group Phenotypes Using Third-Generation Sequencing
Source: Int J Mol Sci. 2025 Jun 6;26(12):5443. doi: 10.3390/ijms26125443 (PMC12192586; doi:10.3390/ijms26125443)
Supplement: Supplementary file 1 [file ijms-26-05443-s001.zip]

Archive with 2 entries (2 files):
- Figure S1.pdf
- Tables S1-S3.xlsx
