# Supplementary material for: Characterisation of the ABO Blood Group Phenotypes Using Third-Generation Sequencing
Source: Int J Mol Sci. 2025 Jun 6;26(12):5443. doi: 10.3390/ijms26125443 (PMC12192586; doi:10.3390/ijms26125443)
Supplement: Supplementary file 1 [file ijms-26-05443-s001.zip › Tables S1-S3.xlsx]

## Sheet: Table S1. 130 samples (5 SNVs)
Sample		Exon6_pos22										Exon7_pos422										Exon7_pos428										Exon7_pos429										Exon7_pos431
Barcode	Sequencing_ID	#Reads	Mat	Mis	Ins	Del	A	G	C	T	Type	#Reads	Mat	Mis	Ins	Del	A	G	C	T	Type	#Reads	Mat	Mis	Ins	Del	A	G	C	T	Type	#Reads	Mat	Mis	Ins	Del	A	G	C	T	Type	#Reads	Mat	Mis	Ins	Del	A	G	C
49	Sample0001	2999	98	0	0	0	0	98	0	0	A or B or O	3017	99	0	0	0	0	0	99	0	A or O	3017	98	0	0	1	0	98	0	0	O and (A or B)	3017	94	2	0	2	0	95	0	1	A or O	3017	95	0	0	3	0	0	0
65	Sample0002	8020	99	0	0	0	0	99	0	0	A or B or O	8035	99	0	0	0	0	0	99	0	A or O	8035	49	48	0	0	48	50	0	0	O2 and (O or A or B)	8035	97	0	0	0	0	98	0	0	A or O	8035	97	0	0	1	0	0	0
25	Sample0003	4371	1	0	0	98	0	1	0	0	O1	4430	99	0	0	0	0	0	99	0	A or O	4430	97	0	0	1	0	98	0	0	O and (A or B)	4430	95	1	0	2	0	95	0	1	A or O	4430	95	0	0	3	0	0	0
74	Sample0004	8021	99	0	0	0	0	99	0	0	A or B or O	8037	99	0	0	0	0	0	99	0	A or O	8036	98	0	0	0	0	98	0	0	O and (A or B)	8035	96	1	0	1	0	97	0	1	A or O	8035	96	0	0	2	0	0	0
18	Sample0005	1619	67	0	0	32	0	67	0	0	O1 and (A or B or O)	1646	35	64	0	0	64	0	35	0	(A or O) and B	1646	97	1	0	0	1	97	0	0	O and (A or B)	1646	34	62	0	1	0	35	61	0	(A or O) and B	1646	95	0	0	3	0	0	0
49	Sample0006	5241	54	0	0	44	0	54	0	0	O1 and (A or B or O)	5331	45	54	0	0	54	0	45	0	(A or O) and B	5330	98	0	0	0	0	98	0	0	O and (A or B)	5329	44	53	0	1	0	45	51	1	(A or O) and B	5328	96	0	0	2	0	0	0
47	Sample0007	14	0	0	0	100	0	0	0	0	O1	14	100	0	0	0	0	0	100	0	A or O	14	100	0	0	0	0	100	0	0	O and (A or B)	14	100	0	0	0	0	100	0	0	A or O	14	100	0	0	0	0	0	0
24	Sample0008	162	43	0	0	56	0	43	0	0	O1 and (A or B or O)	165	55	44	0	0	44	0	55	0	(A or O) and B	165	99	0	0	0	0	99	0	0	O and (A or B)	165	54	43	0	1	0	55	43	0	(A or O) and B	165	94	0	1	4	0	0	0
71	Sample0009	316	0	0	0	98	0	0	0	0	O1	322	99	0	0	0	0	0	99	0	A or O	322	98	0	0	1	0	98	0	0	O and (A or B)	322	96	1	0	1	0	96	0	1	A or O	322	97	0	0	1	0	0	0
89	Sample0010	292	52	0	0	47	0	52	0	0	O1 and (A or B or O)	293	46	53	0	0	52	0	46	0	(A or O) and B	293	100	0	0	0	0	100	0	0	O and (A or B)	293	47	51	0	0	0	47	50	1	(A or O) and B	293	98	0	0	0	0	0	0
37	Sample0011	34	40	0	0	59	0	40	0	0	O1 and (A or B or O)	34	100	0	0	0	0	0	100	0	A or O	34	100	0	0	0	0	100	0	0	O and (A or B)	34	91	4	0	4	0	91	0	4	A or O	34	96	0	0	3	0	0	0
20	Sample0011	513	50	0	0	49	0	50	0	0	O1 and (A or B or O)	533	98	0	0	0	0	0	99	0	A or O	533	99	0	0	0	0	99	0	0	O and (A or B)	533	97	1	0	1	0	97	0	1	A or O	533	97	0	0	1	0	0	0
26	Sample0012	229	99	0	0	0	0	99	0	0	A or B or O	231	100	0	0	0	0	0	100	0	A or O	231	96	1	0	2	1	96	0	0	O and (A or B)	231	97	0	0	2	0	97	0	0	A or O	231	96	0	0	2	0	0	0
3	Sample0013	188	0	0	0	98	0	0	0	0	O1	193	98	0	1	0	0	0	100	0	A or O	193	96	0	0	3	0	96	0	0	O and (A or B)	193	92	1	0	5	0	92	0	1	A or O	193	93	0	0	5	0	0	0
41	Sample0013	565	0	0	0	98	0	0	0	0	O1	569	100	0	0	0	0	0	100	0	A or O	569	98	0	0	1	0	98	0	0	O and (A or B)	569	96	1	0	2	0	96	0	1	A or O	569	95	0	1	3	0	0	0
89	Sample0014	76	0	0	0	100	0	0	0	0	O1	78	96	1	1	0	0	0	98	1	A or O	78	100	0	0	0	0	100	0	0	O and (A or B)	78	95	1	0	3	0	95	0	1	A or O	78	96	0	0	3	0	0	0
27	Sample0015	16	100	0	0	0	0	100	0	0	A or B or O	16	57	42	0	0	42	0	57	0	(A or O) and B	16	91	0	0	8	0	91	0	0	O and (A or B)	16	46	46	0	7	0	46	38	7	(A or O) and B	16	92	0	0	7	0	0	0
36	Sample0016	303	99	0	0	0	0	99	0	0	A or B or O	305	100	0	0	0	0	0	100	0	A or O	305	99	0	0	0	0	99	0	0	O and (A or B)	305	97	0	0	2	0	97	0	0	A or O	305	94	1	0	2	0	0	0
95	Sample0016	28	100	0	0	0	0	100	0	0	A or B or O	28	100	0	0	0	0	0	100	0	A or O	28	94	0	0	5	0	94	0	0	O and (A or B)	28	94	0	0	5	0	94	0	0	A or O	28	95	0	0	4	0	0	0
5	Sample0017	152	52	0	0	46	0	52	0	0	O1 and (A or B or O)	155	52	45	0	0	45	0	53	0	(A or O) and B	155	97	0	0	1	0	97	0	0	O and (A or B)	155	45	50	0	4	0	45	48	1	(A or O) and B	155	94	0	0	5	0	0	0
84	Sample0018	77	100	0	0	0	0	100	0	0	A or B or O	77	45	54	0	0	54	0	45	0	(A or O) and B	77	53	41	3	1	41	56	0	0	O2 and (O or A or B)	77	47	50	0	1	1	47	47	1	(A or O) and B	77	97	0	0	2	0	0	0
34	Sample0019	37	42	3	0	54	0	42	0	3	O1 and (A or B or O)	37	59	40	0	0	40	0	59	0	(A or O) and B	37	96	0	0	3	0	96	0	0	O and (A or B)	37	54	41	0	3	0	54	41	0	(A or O) and B	37	97	0	0	2	0	0	0
92	Sample0020	120	0	0	0	100	0	0	0	0	O1	122	100	0	0	0	0	0	100	0	A or O	122	100	0	0	0	0	100	0	0	O and (A or B)	122	96	2	0	1	0	96	1	1	A or O	122	96	1	0	2	0	0	1
3	Sample0020	24	0	0	0	100	0	0	0	0	O1	24	100	0	0	0	0	0	100	0	A or O	24	100	0	0	0	0	100	0	0	O and (A or B)	24	100	0	0	0	0	100	0	0	A or O	24	100	0	0	0	0	0	0
58	Sample0021	600	48	0	0	50	0	49	0	0	O1 and (A or B or O)	599	99	0	0	0	0	0	100	0	A or O	599	99	0	0	0	0	99	0	0	O and (A or B)	599	96	1	0	1	0	96	0	1	A or O	599	97	0	0	2	0	0	0
97	Sample0022	23	0	0	0	100	0	0	0	0	O1	23	100	0	0	0	0	0	100	0	A or O	23	100	0	0	0	0	100	0	0	O and (A or B)	23	100	0	0	0	0	100	0	0	A or O	23	90	0	0	9	0	0	0
42	Sample0023	448	50	0	0	49	0	50	0	0	O1 and (A or B or O)	451	99	0	0	0	0	0	100	0	A or O	451	99	0	0	0	0	99	0	0	O and (A or B)	451	94	2	0	2	0	95	0	2	A or O	451	97	0	0	2	0	0	0
24	Sample0024	1357	51	0	0	48	0	51	0	0	O1 and (A or B or O)	1369	99	0	0	0	0	0	99	0	A or O	1369	98	0	0	1	0	98	0	0	O and (A or B)	1369	95	1	0	2	0	95	0	0	A or O	1369	96	0	0	3	0	0	0
30	Sample0025	1452	49	0	0	50	0	49	0	0	O1 and (A or B or O)	1462	99	0	0	0	0	0	99	0	A or O	1462	98	0	0	1	0	98	0	0	O and (A or B)	1462	97	0	0	2	0	97	0	0	A or O	1462	96	0	0	2	0	0	0
43	Sample0026	24	70	0	0	29	0	70	0	0	O1 and (A or B or O)	25	95	4	0	0	0	0	95	4	A or O	25	100	0	0	0	0	100	0	0	O and (A or B)	25	100	0	0	0	0	100	0	0	A or O	25	100	0	0	0	0	0	0
15	Sample0027	541	0	0	0	99	0	0	0	0	O1	545	99	0	0	0	0	0	99	0	A or O	545	99	0	0	0	0	99	0	0	O and (A or B)	545	96	1	0	2	0	96	0	1	A or O	545	96	0	0	2	0	0	0
22	Sample0028	1173	0	0	0	99	0	0	0	0	O1	1187	99	0	0	0	0	0	99	0	A or O	1187	99	0	0	0	0	99	0	0	O and (A or B)	1187	97	1	0	1	0	97	0	1	A or O	1187	97	0	0	1	0	0	0
58	Sample0029	358	52	0	0	47	0	52	0	0	O1 and (A or B or O)	363	99	0	0	0	0	0	99	0	A or O	363	99	0	0	0	0	99	0	0	O and (A or B)	363	95	0	0	2	0	96	0	0	A or O	363	96	0	0	2	0	0	0
8	Sample0030	162	48	0	0	50	0	48	0	0	O1 and (A or B or O)	161	98	0	0	0	0	0	99	0	A or O	161	99	0	0	0	0	99	0	0	O and (A or B)	161	96	0	0	3	0	96	0	0	A or O	161	95	0	0	4	0	0	0
36	Sample0031	637	0	0	0	99	0	0	0	0	O1	638	99	0	0	0	0	0	100	0	A or O	638	98	0	0	1	0	98	0	0	O and (A or B)	638	97	1	0	1	0	97	0	1	A or O	638	96	0	0	2	0	0	0
68	Sample0032	521	99	0	0	0	0	99	0	0	A or B or O	530	55	44	0	0	44	0	55	0	(A or O) and B	530	98	0	0	0	0	98	0	0	O and (A or B)	530	52	45	0	1	0	52	44	0	(A or O) and B	530	97	0	0	2	0	0	0
86	Sample0033	359	0	0	0	99	0	0	0	0	O1	363	100	0	0	0	0	0	100	0	A or O	363	99	0	0	0	0	99	0	0	O and (A or B)	363	98	0	0	1	0	98	0	0	A or O	363	97	0	0	2	0	0	0
18	Sample0034	136	52	0	0	46	0	52	0	0	O1 and (A or B or O)	132	46	53	0	0	53	0	46	0	(A or O) and B	132	96	0	0	2	0	96	0	0	O and (A or B)	132	40	56	0	2	0	40	56	0	(A or O) and B	132	96	0	0	3	0	0	0
92	Sample0035	830	0	0	0	99	0	0	0	0	O1	838	99	0	0	0	0	0	99	0	A or O	838	98	0	0	0	0	99	0	0	O and (A or B)	838	96	1	0	1	0	97	0	0	A or O	838	96	0	0	2	0	0	0
69	Sample0036	406	0	0	0	100	0	0	0	0	O1	410	99	0	0	0	0	0	100	0	A or O	410	98	0	0	1	0	98	0	0	O and (A or B)	410	96	0	0	2	0	96	0	0	A or O	410	96	0	0	2	0	0	0
4	Sample0037	1449	51	0	0	48	0	51	0	0	O1 and (A or B or O)	1469	99	0	0	0	0	0	99	0	A or O	1469	99	0	0	0	0	99	0	0	O and (A or B)	1469	97	0	0	1	0	97	0	0	A or O	1469	96	0	0	2	0	0	0
98	Sample0038	199	0	1	0	97	0	1	0	0	O1	202	98	0	0	0	0	0	99	0	A or O	202	100	0	0	0	0	100	0	0	O and (A or B)	202	98	0	0	0	0	98	0	0	A or O	202	97	0	1	1	0	0	0
50	Sample0039	587	0	0	0	99	0	0	0	0	O1	591	99	0	0	0	0	0	99	0	A or O	591	99	0	0	0	0	99	0	0	O and (A or B)	591	96	1	0	1	0	97	0	1	A or O	591	97	0	0	2	0	0	0
99	Sample0040	37	0	0	0	100	0	0	0	0	O1	37	100	0	0	0	0	0	100	0	A or O	37	100	0	0	0	0	100	0	0	O and (A or B)	37	93	6	0	0	3	93	0	3	A or O	37	100	0	0	0	0	0	0
88	Sample0040	3	0	0	0	100	0	0	0	0	O1	3	100	0	0	0	0	0	100	0	A or O	3	100	0	0	0	0	100	0	0	O and (A or B)	3	100	0	0	0	0	100	0	0	A or O	3	100	0	0	0	0	0	0
87	Sample0040	8	0	0	0	100	0	0	0	0	O1	7	100	0	0	0	0	0	100	0	A or O	7	100	0	0	0	0	100	0	0	O and (A or B)	7	100	0	0	0	0	100	0	0	A or O	7	100	0	0	0	0	0	0
49	Sample0041	151	0	0	0	99	0	0	0	0	O1	154	100	0	0	0	0	0	100	0	A or O	154	97	0	0	2	0	97	0	0	O and (A or B)	154	93	2	0	4	0	93	0	2	A or O	154	92	0	2	5	0	0	0
26	Sample0042	1589	52	0	0	47	0	52	0	0	O1 and (A or B or O)	1603	99	0	0	0	0	0	100	0	A or O	1602	98	0	0	1	0	98	0	0	O and (A or B)	1602	96	1	0	2	0	96	0	1	A or O	1602	97	0	0	2	0	0	0
6	Sample0043	935	0	0	0	99	0	0	0	0	O1	943	99	0	0	0	0	0	99	0	A or O	943	98	0	0	0	0	99	0	0	O and (A or B)	943	97	1	0	1	0	97	0	1	A or O	943	98	0	0	1	0	0	0
6	Sample0044	23	0	0	0	100	0	0	0	0	O1	22	100	0	0	0	0	0	100	0	A or O	22	100	0	0	0	0	100	0	0	O and (A or B)	22	100	0	0	0	0	100	0	0	A or O	22	100	0	0	0	0	0	0
2	Sample0044	350	0	0	0	99	0	0	0	0	O1	353	100	0	0	0	0	0	100	0	A or O	353	98	0	0	0	0	98	0	0	O and (A or B)	353	98	0	0	1	0	98	0	0	A or O	353	97	1	0	1	0	0	0
3	Sample0044	72	1	0	0	98	0	1	0	0	O1	82	100	0	0	0	0	0	100	0	A or O	82	98	0	0	1	0	98	0	0	O and (A or B)	82	98	0	0	1	0	98	0	0	A or O	82	98	0	0	1	0	0	0
21	Sample0045	155	0	0	0	100	0	0	0	0	O1	159	99	0	0	0	0	0	100	0	A or O	159	99	0	0	0	0	99	0	0	O and (A or B)	159	99	0	0	0	0	99	0	0	A or O	159	98	0	0	0	0	0	0
2	Sample0045	1168	0	0	0	99	0	0	0	0	O1	1184	99	0	0	0	0	0	99	0	A or O	1184	98	0	0	1	0	98	0	0	O and (A or B)	1184	96	1	0	2	0	96	0	0	A or O	1184	96	0	0	2	0	0	0
58	Sample0046	649	0	0	0	99	0	0	0	0	O1	653	99	0	0	0	0	0	100	0	A or O	653	99	0	0	0	0	99	0	0	O and (A or B)	653	95	1	0	2	0	95	0	1	A or O	653	95	0	0	3	0	0	0
10	Sample0046	30	3	0	0	96	0	3	0	0	O1	32	96	0	3	0	0	0	100	0	A or O	32	100	0	0	0	0	100	0	0	O and (A or B)	32	100	0	0	0	0	100	0	0	A or O	32	100	0	0	0	0	0	0
40	Sample0047	663	0	0	0	99	0	0	0	0	O1	689	98	0	1	0	0	0	99	0	A or O	689	98	0	0	1	0	98	0	0	O and (A or B)	689	95	1	0	2	0	96	0	1	A or O	689	96	0	0	3	0	0	0
5	Sample0048	156	0	0	0	99	0	0	0	0	O1	158	99	0	0	0	0	0	99	0	A or O	158	99	0	0	0	0	99	0	0	O and (A or B)	158	98	0	0	0	0	98	0	0	A or O	158	98	0	0	1	0	0	0
33	Sample0048	6	0	0	0	100	0	0	0	0	O1	8	100	0	0	0	0	0	100	0	A or O	8	100	0	0	0	0	100	0	0	O and (A or B)	8	100	0	0	0	0	100	0	0	A or O	8	100	0	0	0	0	0	0
49	Sample0049	670	0	0	0	99	0	0	0	0	O1	673	99	0	0	0	0	0	99	0	A or O	673	98	0	0	1	0	98	0	0	O and (A or B)	673	94	2	0	2	0	94	0	2	A or O	673	96	0	0	2	0	0	0
73	Sample0049	727	0	0	0	99	0	0	0	0	O1	745	98	0	1	0	0	0	99	0	A or O	745	97	0	0	2	0	97	0	0	O and (A or B)	745	95	1	0	2	0	95	0	1	A or O	745	96	0	0	3	0	0	0
29	Sample0049	320	0	0	0	98	0	0	0	0	O1	331	98	1	0	0	0	0	98	1	A or O	331	98	0	0	0	0	99	0	0	O and (A or B)	331	97	0	0	2	0	97	0	0	A or O	331	95	0	0	3	0	0	0
76	Sample0050	3680	52	0	0	47	0	52	0	0	O1 and (A or B or O)	3745	99	0	0	0	0	0	99	0	A or O	3745	98	0	0	1	0	98	0	0	O and (A or B)	3745	95	1	0	2	0	95	0	1	A or O	3745	96	0	0	2	0	0	0
84	Sample0051	245	0	0	0	98	0	0	0	0	O1	259	99	0	0	0	0	0	100	0	A or O	259	99	0	0	0	0	99	0	0	O and (A or B)	259	98	0	0	1	0	98	0	0	A or O	259	97	0	0	2	0	0	0
9	Sample0052	9	55	0	0	44	0	55	0	0	O1 and (A or B or O)	17	100	0	0	0	0	0	100	0	A or O	17	64	28	0	7	28	64	0	0	O2 and (O or A or B)	17	93	6	0	0	6	93	0	0	A or O	17	100	0	0	0	0	0	0
35	Sample0053	442	98	1	0	0	0	98	0	0	A or B or O	449	99	0	0	0	0	0	99	0	A or O	449	98	0	0	0	0	98	0	0	O and (A or B)	449	96	1	0	2	0	96	0	1	A or O	449	96	0	0	3	0	0	0
93	Sample0054	809	48	0	0	50	0	48	0	0	O1 and (A or B or O)	825	99	0	0	0	0	0	99	0	A or O	825	47	51	0	1	51	47	0	0	O2 and (O or A or B)	825	96	1	0	1	0	96	0	1	A or O	825	97	0	0	1	0	0	0
16	Sample0055	3674	0	0	0	99	0	0	0	0	O1	3724	99	0	0	0	0	0	99	0	A or O	3724	98	0	0	1	0	98	0	0	O and (A or B)	3724	96	1	0	1	0	96	0	1	A or O	3724	97	0	0	2	0	0	0
92	Sample0056	4572	99	0	0	0	0	99	0	0	A or B or O	4620	99	0	0	0	0	0	99	0	A or O	4619	98	0	0	1	0	98	0	0	O and (A or B)	4619	95	1	0	2	0	95	0	1	A or O	4619	96	0	0	3	0	0	0
69	Sample0057	1465	46	0	0	52	0	46	0	0	O1 and (A or B or O)	1486	99	0	0	0	0	0	99	0	A or O	1486	98	0	0	0	0	98	0	0	O and (A or B)	1486	96	1	0	2	0	96	0	1	A or O	1486	96	0	0	2	0	0	0
92	Sample0058	1273	99	0	0	0	0	99	0	0	A or B or O	1288	99	0	0	0	0	0	99	0	A or O	1287	98	0	0	1	0	98	0	0	O and (A or B)	1287	95	1	0	2	0	95	0	1	A or O	1287	96	0	0	2	0	0	0
2	Sample0059	485	47	0	0	52	0	47	0	0	O1 and (A or B or O)	491	98	0	0	0	0	0	99	0	A or O	491	98	0	0	1	0	98	0	0	O and (A or B)	491	95	1	0	2	0	95	0	1	A or O	491	95	0	0	3	0	0	0
82	Sample0060	305	50	1	0	48	0	50	0	0	O1 and (A or B or O)	315	98	0	1	0	0	0	100	0	A or O	315	99	0	0	0	0	99	0	0	O and (A or B)	315	96	1	0	1	0	97	0	1	A or O	315	96	0	0	3	0	0	0
24	Sample0061	1658	49	0	0	49	0	49	0	0	O1 and (A or B or O)	1700	98	0	0	0	0	0	99	0	A or O	1700	47	50	1	0	50	48	0	0	O2 and (O or A or B)	1700	97	1	0	1	0	97	0	0	A or O	1700	97	0	0	1	0	0	0
18	Sample0062	215	0	0	0	98	0	1	0	0	O1	221	98	0	0	0	0	0	99	0	A or O	221	97	0	0	1	0	97	0	0	O and (A or B)	221	97	0	0	2	0	97	0	0	A or O	221	97	0	0	2	0	0	0
69	Sample0063	1044	50	0	0	49	0	50	0	0	O1 and (A or B or O)	1060	99	0	0	0	0	0	99	0	A or O	1060	98	0	0	0	0	98	0	0	O and (A or B)	1060	95	2	0	2	0	95	0	1	A or O	1060	96	0	0	2	0	0	0
55	Sample0064	2148	53	0	0	46	0	53	0	0	O1 and (A or B or O)	2185	99	0	0	0	0	0	99	0	A or O	2185	98	0	0	0	0	98	0	0	O and (A or B)	2185	96	1	0	2	0	96	0	1	A or O	2185	96	0	0	2	0	0	0
40	Sample0065	5	50	0	0	50	0	50	0	0	O1 and (A or B or O)	6	100	0	0	0	0	0	100	0	A or O	6	100	0	0	0	0	100	0	0	O and (A or B)	6	100	0	0	0	0	100	0	0	A or O	6	100	0	0	0	0	0	0
21	Sample0066	971	0	0	0	98	0	0	0	0	O1	987	99	0	0	0	0	0	99	0	A or O	987	98	0	0	1	0	98	0	0	O and (A or B)	987	96	1	0	2	0	96	0	1	A or O	987	96	0	0	2	0	0	0
57	Sample0067	1760	51	0	0	48	0	51	0	0	O1 and (A or B or O)	1774	98	0	1	0	0	0	99	0	A or O	1774	98	0	0	1	0	98	0	0	O and (A or B)	1774	95	2	0	2	0	95	0	1	A or O	1774	96	0	0	2	0	0	0
42	Sample0068	1393	99	0	0	0	0	99	0	0	A or B or O	1406	99	0	0	0	0	0	99	0	A or O	1405	98	0	0	1	0	98	0	0	O and (A or B)	1405	95	1	0	2	0	96	0	1	A or O	1405	96	0	0	2	0	0	0
18	Sample0069	3321	50	0	0	48	0	50	0	0	O1 and (A or B or O)	3373	49	49	0	0	49	0	50	0	(A or O) and B	3373	98	0	0	0	0	98	0	0	O and (A or B)	3373	47	51	0	1	0	47	49	1	(A or O) and B	3373	97	0	0	2	0	0	0
91	Sample0070	1491	0	0	0	99	0	0	0	0	O1	1525	99	0	0	0	0	0	99	0	A or O	1525	98	0	0	1	0	98	0	0	O and (A or B)	1525	95	1	0	2	0	95	0	1	A or O	1525	96	0	0	3	0	0	0
13	Sample0071	429	99	0	0	0	0	99	0	0	A or B or O	430	49	50	0	0	50	0	49	0	(A or O) and B	430	49	50	0	0	50	49	0	0	O2 and (O or A or B)	430	51	47	0	1	0	51	47	0	(A or O) and B	430	98	0	0	0	0	0	0
53	Sample0072	188	99	0	0	0	0	99	0	0	A or B or O	194	100	0	0	0	0	0	100	0	A or O	194	98	0	0	1	0	98	0	0	O and (A or B)	194	98	0	0	1	0	98	0	0	A or O	194	96	1	0	1	1	0	0
54	Sample0073	259	0	0	0	99	0	0	0	0	O1	274	99	0	0	0	0	0	99	0	A or O	274	99	0	0	0	0	99	0	0	O and (A or B)	274	98	0	0	0	0	98	0	0	A or O	274	96	0	1	1	0	0	0
83	Sample0074	187	0	1	0	98	1	0	0	0	O1	192	98	0	0	0	0	0	99	0	A or O	192	100	0	0	0	0	100	0	0	O and (A or B)	192	97	1	0	0	0	97	0	1	A or O	192	98	0	0	1	0	0	0
32	Sample0075	28	0	0	0	100	0	0	0	0	O1	28	100	0	0	0	0	0	100	0	A or O	28	100	0	0	0	0	100	0	0	O and (A or B)	28	100	0	0	0	0	100	0	0	A or O	28	100	0	0	0	0	0	0
80	Sample0076	2966	0	0	0	99	0	0	0	0	O1	3023	99	0	0	0	0	0	99	0	A or O	3023	98	0	0	1	0	98	0	0	O and (A or B)	3023	95	1	0	2	0	95	0	1	A or O	3023	96	0	0	3	0	0	0
60	Sample0077	76	0	0	0	100	0	0	0	0	O1	78	100	0	0	0	0	0	100	0	A or O	78	98	0	0	1	0	98	0	0	O and (A or B)	78	92	0	0	7	0	92	0	0	A or O	78	93	0	0	6	0	0	0
29	Sample0078	42	0	0	0	100	0	0	0	0	O1	52	97	0	2	0	0	0	100	0	A or O	52	100	0	0	0	0	100	0	0	O and (A or B)	52	100	0	0	0	0	100	0	0	A or O	52	97	0	2	0	0	0	0
81	Sample0079	437	49	0	0	50	0	49	0	0	O1 and (A or B or O)	444	99	0	0	0	0	0	99	0	A or O	444	98	0	0	1	0	98	0	0	O and (A or B)	444	96	0	0	2	0	97	0	0	A or O	444	95	0	0	3	0	0	0
73	Sample0080	146	0	0	0	100	0	0	0	0	O1	149	98	0	0	0	0	0	99	0	A or O	149	100	0	0	0	0	100	0	0	O and (A or B)	149	98	0	0	0	0	98	0	0	A or O	149	98	0	0	0	0	0	0
85	Sample0081	112	46	0	0	53	0	46	0	0	O1 and (A or B or O)	119	100	0	0	0	0	0	100	0	A or O	119	48	50	0	1	50	48	0	0	O2 and (O or A or B)	119	92	3	0	4	0	92	0	3	A or O	119	94	0	0	5	0	0	0
43	Sample0082	948	99	0	0	0	0	99	0	0	A or B or O	957	99	0	0	0	0	0	99	0	A or O	957	98	0	0	0	0	99	0	0	O and (A or B)	957	96	1	0	2	0	96	0	1	A or O	957	96	0	0	2	0	0	0
58	Sample0083	1385	99	0	0	0	0	99	0	0	A or B or O	1389	99	0	0	0	0	0	99	0	A or O	1389	99	0	0	0	0	99	0	0	O and (A or B)	1389	96	1	0	2	0	96	0	1	A or O	1389	96	0	0	2	0	0	0
72	Sample0084	112	0	0	0	99	0	0	0	0	O1	115	99	0	0	0	0	0	99	0	A or O	115	97	0	0	2	0	97	0	0	O and (A or B)	115	95	1	0	3	0	95	0	1	A or O	115	97	0	0	3	0	0	0
29	Sample0085	2677	0	0	0	98	0	0	0	0	O1	2750	99	0	0	0	0	0	99	0	A or O	2750	98	0	0	1	0	98	0	0	O and (A or B)	2750	95	2	0	2	0	95	0	2	A or O	2750	95	0	0	3	0	0	0
55	Sample0085	2402	0	0	0	99	0	0	0	0	O1	2467	99	0	0	0	0	0	99	0	A or O	2467	98	0	0	1	0	98	0	0	O and (A or B)	2467	96	1	0	1	0	96	0	1	A or O	2467	96	0	0	2	0	0	0
38	Sample0086	202	0	1	0	97	0	1	0	0	O1	205	98	0	0	0	0	0	99	0	A or O	205	97	0	0	2	0	97	0	0	O and (A or B)	205	95	1	0	2	0	95	0	1	A or O	205	95	0	0	4	0	0	0
1	Sample0087	943	50	0	0	49	0	50	0	0	O1 and (A or B or O)	963	99	0	0	0	0	0	99	0	A or O	963	97	0	0	2	0	97	0	0	O and (A or B)	963	94	2	0	2	0	94	0	1	A or O	963	96	0	0	3	0	0	0
13	Sample0087	111	49	0	0	50	0	49	0	0	O1 and (A or B or O)	113	100	0	0	0	0	0	100	0	A or O	113	100	0	0	0	0	100	0	0	O and (A or B)	113	95	3	0	1	0	95	0	3	A or O	113	98	0	0	1	0	0	0
78	Sample0088	1034	48	0	0	51	0	48	0	0	O1 and (A or B or O)	1047	50	49	0	0	49	0	50	0	(A or O) and B	1047	99	0	0	0	0	99	0	0	O and (A or B)	1047	48	51	0	0	0	48	50	0	(A or O) and B	1047	97	0	0	1	0	0	0
5	Sample0088	2539	49	0	0	49	0	50	0	0	O1 and (A or B or O)	2577	48	50	0	0	50	0	48	0	(A or O) and B	2577	98	0	0	1	0	98	0	0	O and (A or B)	2577	45	52	0	1	0	45	50	2	(A or O) and B	2577	97	0	0	2	0	0	0
73	Sample0089	107	0	0	0	100	0	0	0	0	O1	112	100	0	0	0	0	0	100	0	A or O	112	98	0	0	1	0	98	0	0	O and (A or B)	112	92	2	1	3	0	94	0	2	A or O	112	94	0	0	5	0	0	0
55	Sample0089	1298	0	0	0	98	0	0	0	0	O1	1323	98	0	1	0	0	0	99	0	A or O	1323	97	0	0	1	0	97	0	0	O and (A or B)	1323	95	1	0	2	0	95	0	1	A or O	1323	96	0	0	2	0	0	0
16	Sample0090	4	50	0	0	50	0	50	0	0	O1 and (A or B or O)	4	100	0	0	0	0	0	100	0	A or O	4	100	0	0	0	0	100	0	0	O and (A or B)	4	100	0	0	0	0	100	0	0	A or O	4	66	0	33	0	0	0	0
90	Sample0091	851	0	0	0	99	0	0	0	0	O1	872	99	0	0	0	0	0	99	0	A or O	872	98	0	0	1	0	98	0	0	O and (A or B)	872	95	1	0	3	0	95	0	1	A or O	872	95	0	0	3	0	0	0
43	Sample0091	293	0	0	0	99	0	0	0	0	O1	297	98	0	1	0	0	0	100	0	A or O	297	99	0	0	0	0	99	0	0	O and (A or B)	297	95	3	0	1	0	95	0	3	A or O	297	96	0	0	2	0	0	0
42	Sample0092	802	0	0	0	99	0	0	0	0	O1	826	99	0	0	0	0	0	99	0	A or O	826	98	0	0	1	0	98	0	0	O and (A or B)	826	96	1	0	1	0	96	0	1	A or O	826	97	0	0	2	0	0	0
42	Sample0092	1447	0	0	0	99	0	0	0	0	O1	1487	99	0	0	0	0	0	99	0	A or O	1487	98	0	0	1	0	98	0	0	O and (A or B)	1487	94	2	0	2	0	95	0	2	A or O	1487	96	0	0	2	0	0	0
97	Sample0093	78	63	0	0	36	0	63	0	0	O1 and (A or B or O)	83	97	0	2	0	0	0	100	0	A or O	83	96	0	0	3	0	96	0	0	O and (A or B)	83	93	1	1	3	0	95	0	1	A or O	83	93	3	0	3	0	3	0
57	Sample0093	405	47	1	0	51	0	47	0	0	O1 and (A or B or O)	416	99	0	0	0	0	0	99	0	A or O	416	98	0	0	1	0	98	0	0	O and (A or B)	416	93	2	0	3	0	93	0	2	A or O	416	95	0	0	3	0	0	0
29	Sample0094	74	44	0	0	55	0	44	0	0	O1 and (A or B or O)	81	100	0	0	0	0	0	100	0	A or O	81	51	46	1	0	46	53	0	0	O2 and (O or A or B)	81	95	1	0	3	0	95	0	1	A or O	81	95	0	0	4	0	0	0
25	Sample0095	94	0	0	0	100	0	0	0	0	O1	101	98	1	0	0	0	0	98	1	A or O	101	94	1	0	3	1	94	0	0	O and (A or B)	101	96	1	0	2	0	96	0	1	A or O	101	96	0	1	2	0	0	0
63	Sample0096	13	0	7	0	92	0	0	0	7	O1	14	100	0	0	0	0	0	100	0	A or O	14	100	0	0	0	0	100	0	0	O and (A or B)	14	100	0	0	0	0	100	0	0	A or O	14	100	0	0	0	0	0	0
32	Sample0097	1690	0	0	0	99	0	0	0	0	O1	1718	99	0	0	0	0	0	99	0	A or O	1718	98	0	0	1	0	98	0	0	O and (A or B)	1718	95	1	0	2	0	95	0	1	A or O	1718	96	0	0	2	0	0	0
81	Sample0097	3521	0	0	0	98	0	0	0	0	O1	3605	98	0	0	0	0	0	99	0	A or O	3605	97	0	0	1	0	97	0	0	O and (A or B)	3605	94	2	0	2	0	95	0	1	A or O	3605	96	0	0	3	0	0	0
14	Sample0098	575	0	0	0	98	0	0	0	0	O1	583	99	0	0	0	0	0	99	0	A or O	583	98	0	0	1	0	98	0	0	O and (A or B)	583	96	0	0	1	0	97	0	0	A or O	583	96	0	0	2	0	0	0
6	Sample0098	1712	0	0	0	98	0	0	0	0	O1	1749	99	0	0	0	0	0	99	0	A or O	1749	98	0	0	1	0	98	0	0	O and (A or B)	1749	95	1	0	2	0	95	0	1	A or O	1749	96	0	0	2	0	0	0
47	Sample0099	406	1	0	0	98	0	1	0	0	O1	414	99	0	0	0	0	0	100	0	A or O	414	97	0	0	2	0	97	0	0	O and (A or B)	414	95	1	0	3	0	95	0	1	A or O	414	96	0	0	3	0	0	0
43	Sample0099	240	0	0	0	100	0	0	0	0	O1	244	99	0	0	0	0	0	100	0	A or O	244	99	0	0	0	0	100	0	0	O and (A or B)	244	94	2	0	1	0	95	0	2	A or O	244	96	0	0	2	0	0	0
62	Sample0100	1854	52	0	0	46	0	52	0	0	O1 and (A or B or O)	1892	98	0	0	0	0	0	99	0	A or O	1892	98	0	0	1	0	98	0	0	O and (A or B)	1892	95	2	0	2	0	95	0	2	A or O	1892	96	0	0	2	0	0	0
37	Sample0100	914	50	0	0	48	0	50	0	0	O1 and (A or B or O)	935	99	0	0	0	0	0	99	0	A or O	935	98	0	0	1	0	98	0	0	O and (A or B)	934	95	1	0	2	0	96	0	1	A or O	934	95	0	1	2	0	0	0
80	Sample0101	568	49	0	0	49	0	49	0	0	O1 and (A or B or O)	576	98	0	0	0	0	0	99	0	A or O	576	50	49	0	0	49	50	0	0	O2 and (O or A or B)	576	98	0	0	0	0	98	0	0	A or O	576	97	0	0	1	0	0	0
31	Sample0101	1204	50	0	0	48	0	50	0	0	O1 and (A or B or O)	1227	99	0	0	0	0	0	99	0	A or O	1227	47	51	0	0	51	47	0	0	O2 and (O or A or B)	1227	96	1	0	1	0	96	0	1	A or O	1227	97	0	0	2	0	0	0
34	Sample0102	193	52	0	0	47	0	52	0	0	O1 and (A or B or O)	199	98	0	1	0	0	0	99	0	A or O	199	100	0	0	0	0	100	0	0	O and (A or B)	199	97	1	0	0	0	97	0	1	A or O	199	98	0	0	0	0	0	0
94	Sample0102	42	41	0	0	58	0	41	0	0	O1 and (A or B or O)	44	100	0	0	0	0	0	100	0	A or O	44	100	0	0	0	0	100	0	0	O and (A or B)	44	97	2	0	0	0	97	0	2	A or O	44	100	0	0	0	0	0	0
96	Sample0103	684	0	0	0	99	0	0	0	0	O1	704	99	0	0	0	0	0	99	0	A or O	704	98	0	0	1	0	98	0	0	O and (A or B)	704	97	0	0	1	0	97	0	0	A or O	704	96	0	0	2	0	0	0
6	Sample0103	651	0	0	0	99	0	0	0	0	O1	667	99	0	0	0	0	0	99	0	A or O	667	96	0	0	2	0	96	0	0	O and (A or B)	667	94	1	0	3	0	94	0	1	A or O	667	94	0	0	4	0	0	0
86	Sample0104	229	0	0	0	100	0	0	0	0	O1	235	98	0	1	0	0	0	100	0	A or O	235	98	0	0	1	0	98	0	0	O and (A or B)	235	96	0	0	2	0	96	0	0	A or O	235	97	0	0	2	0	0	0
38	Sample0105	1172	46	0	0	52	0	46	0	0	O1 and (A or B or O)	1187	99	0	0	0	0	0	99	0	A or O	1187	50	48	0	0	48	50	0	0	O2 and (O or A or B)	1187	96	1	0	1	0	96	0	1	A or O	1187	96	0	0	2	0	0	0
95	Sample0105	528	46	0	0	52	0	46	0	0	O1 and (A or B or O)	535	98	0	1	0	0	0	99	0	A or O	535	50	47	0	0	47	51	0	0	O2 and (O or A or B)	535	96	2	0	1	0	96	0	1	A or O	535	96	0	0	1	0	0	0
6	Sample0106	3	66	0	0	33	0	66	0	0	O1 and (A or B or O)	3	0	100	0	0	100	0	0	0	B	3	100	0	0	0	0	100	0	0	O and (A or B)	3	0	100	0	0	0	0	100	0	B	3	100	0	0	0	0	0	0
84	Sample0106	35	58	0	0	41	0	58	0	0	O1 and (A or B or O)	39	39	60	0	0	60	0	39	0	(A or O) and B	38	92	7	0	0	0	92	3	3	O and (A or B)	38	38	61	0	0	0	38	57	3	(A or O) and B	38	96	0	0	3	0	0	0
15	Sample0107	5	20	0	0	80	0	20	0	0	O1	4	100	0	0	0	0	0	100	0	A or O	4	75	25	0	0	25	75	0	0	O2 and (O or A or B)	4	100	0	0	0	0	100	0	0	A or O	4	100	0	0	0	0	0	0
34	Sample0107	18	0	0	0	100	0	0	0	0	O1	22	100	0	0	0	0	0	100	0	A or O	22	100	0	0	0	0	100	0	0	O and (A or B)	22	100	0	0	0	0	100	0	0	A or O	22	100	0	0	0	0	0	0
42	Sample0108	179	46	1	0	52	0	46	0	0	O1 and (A or B or O)	184	100	0	0	0	0	0	100	0	A or O	184	97	0	0	2	0	97	0	0	O and (A or B)	184	96	0	0	2	0	97	0	0	A or O	184	96	0	1	2	0	0	0
87	Sample0109	47	2	2	0	95	0	2	2	0	O1	48	94	2	2	0	2	0	97	0	A or O	48	96	0	0	3	0	96	0	0	O and (A or B)	48	86	8	0	5	2	86	2	2	A or O	48	91	2	0	5	2	0	0
60	Sample0110	1191	51	0	0	48	0	51	0	0	O1 and (A or B or O)	1224	48	50	0	0	50	0	49	0	(A or O) and B	1224	98	0	0	1	0	98	0	0	O and (A or B)	1224	44	52	0	2	0	45	50	2	(A or O) and B	1224	97	0	0	2	0	0	0
12	Sample0110	221	54	0	0	45	0	54	0	0	O1 and (A or B or O)	223	49	50	0	0	50	0	49	0	(A or O) and B	223	98	0	0	0	0	98	0	0	O and (A or B)	223	48	50	0	1	0	48	49	0	(A or O) and B	223	97	0	0	1	0	0	0
26	Sample0111	26	0	0	0	100	0	0	0	0	O1	26	100	0	0	0	0	0	100	0	A or O	26	95	0	0	4	0	95	0	0	O and (A or B)	26	95	0	0	4	0	95	0	0	A or O	26	95	0	0	4	0	0	0
41	Sample0111	167	0	0	0	99	0	0	0	0	O1	172	100	0	0	0	0	0	100	0	A or O	172	99	0	0	0	0	99	0	0	O and (A or B)	172	96	2	0	1	1	96	0	0	A or O	172	95	0	1	2	0	0	0
65	Sample0112	358	45	0	0	54	0	45	0	0	O1 and (A or B or O)	368	98	0	0	0	0	0	99	0	A or O	368	96	1	0	2	1	96	0	0	O and (A or B)	368	92	3	0	4	0	92	0	2	A or O	368	95	0	0	4	0	0	0
66	Sample0112	56	52	0	0	47	0	52	0	0	O1 and (A or B or O)	57	100	0	0	0	0	0	100	0	A or O	57	97	0	0	2	0	97	0	0	O and (A or B)	57	93	2	0	4	0	93	0	2	A or O	57	95	0	0	4	0	0	0
56	Sample0113	124	99	0	0	0	0	99	0	0	A or B or O	131	100	0	0	0	0	0	100	0	A or O	131	98	0	0	1	0	98	0	0	O and (A or B)	131	96	2	0	1	0	96	0	2	A or O	131	98	1	0	1	0	1	0
24	Sample0113	945	99	0	0	0	0	99	0	0	A or B or O	953	98	0	0	0	0	0	99	0	A or O	953	97	0	0	1	0	97	0	0	O and (A or B)	953	93	3	0	3	0	93	0	3	A or O	953	95	0	0	3	0	0	0
98	Sample0114	313	0	0	0	98	0	0	0	0	O1	324	99	0	0	0	0	0	99	0	A or O	324	97	0	0	1	0	97	0	0	O and (A or B)	324	94	1	0	4	0	94	0	0	A or O	324	93	0	0	5	0	0	0
25	Sample0114	33	0	0	0	100	0	0	0	0	O1	36	100	0	0	0	0	0	100	0	A or O	36	100	0	0	0	0	100	0	0	O and (A or B)	36	96	3	0	0	0	96	0	3	A or O	36	93	0	3	3	0	0	0
92	Sample0115	1286	0	0	0	99	0	0	0	0	O1	1305	98	0	0	0	0	0	99	0	A or O	1305	98	0	0	1	0	98	0	0	O and (A or B)	1305	93	2	0	3	0	93	0	2	A or O	1305	95	0	0	3	0	0	0
61	Sample0115	98	1	0	0	98	0	1	0	0	O1	105	100	0	0	0	0	0	100	0	A or O	105	100	0	0	0	0	100	0	0	O and (A or B)	105	98	0	0	1	0	98	0	0	A or O	105	97	0	1	1	0	0	0
62	Sample0116	32	48	3	0	48	0	48	0	3	O1 and (A or B or O)	36	96	0	3	0	0	0	100	0	A or O	36	96	0	0	3	0	96	0	0	O and (A or B)	36	92	3	0	3	0	92	0	3	A or O	36	92	0	0	7	0	0	0
14	Sample0116	1	100	0	0	0	0	100	0	0	A or B or O	3	100	0	0	0	0	0	100	0	A or O	3	100	0	0	0	0	100	0	0	O and (A or B)	3	100	0	0	0	0	100	0	0	A or O	3	100	0	0	0	0	0	0
34	Sample0117	13	9	0	0	90	0	9	0	0	O1	12	87	12	0	0	12	0	87	0	A or O	12	100	0	0	0	0	100	0	0	O and (A or B)	12	88	11	0	0	0	88	11	0	A or O	12	100	0	0	0	0	0	0
66	Sample0117	3	66	0	0	33	0	66	0	0	O1 and (A or B or O)	5	100	0	0	0	0	0	100	0	A or O	5	60	40	0	0	40	60	0	0	O2 and (O or A or B)	5	100	0	0	0	0	100	0	0	A or O	5	100	0	0	0	0	0	0
95	Sample0118	3	100	0	0	0	0	100	0	0	A or B or O	3	100	0	0	0	0	0	100	0	A or O	3	100	0	0	0	0	100	0	0	O and (A or B)	3	100	0	0	0	0	100	0	0	A or O	3	100	0	0	0	0	0	0
32	Sample0119	37	0	0	0	100	0	0	0	0	O1	42	100	0	0	0	0	0	100	0	A or O	42	96	0	0	4	0	96	0	0	O and (A or B)	42	80	7	3	7	0	84	0	7	A or O	42	92	0	0	7	0	0	0
27	Sample0119	113	0	1	0	99	1	0	0	0	O1	119	100	0	0	0	0	0	100	0	A or O	119	97	1	0	1	1	97	0	0	O and (A or B)	119	96	2	0	1	1	96	0	1	A or O	119	97	1	0	1	1	0	0
10	Sample0120	98	0	0	0	100	0	0	0	0	O1	106	97	0	2	0	0	0	100	0	A or O	106	100	0	0	0	0	100	0	0	O and (A or B)	106	98	1	0	0	0	98	0	1	A or O	106	100	0	0	0	0	0	0
57	Sample0120	1039	0	0	0	98	0	0	0	0	O1	1082	99	0	0	0	0	0	99	0	A or O	1082	96	0	0	2	0	96	0	0	O and (A or B)	1082	93	1	0	4	0	94	0	1	A or O	1082	95	0	0	4	0	0	0
28	Sample0121	2	50	0	0	50	0	50	0	0	O1 and (A or B or O)	2	100	0	0	0	0	0	100	0	A or O	2	100	0	0	0	0	100	0	0	O and (A or B)	2	100	0	0	0	0	100	0	0	A or O	2	100	0	0	0	0	0	0
37	Sample0122	5	0	0	0	100	0	0	0	0	O1	5	100	0	0	0	0	0	100	0	A or O	5	100	0	0	0	0	100	0	0	O and (A or B)	5	100	0	0	0	0	100	0	0	A or O	5	75	0	25	0	0	0	0
10	Sample0123	141	55	0	0	43	0	55	0	0	O1 and (A or B or O)	141	100	0	0	0	0	0	100	0	A or O	141	100	0	0	0	0	100	0	0	O and (A or B)	141	99	0	0	0	0	99	0	0	A or O	141	98	0	0	0	0	0	0
5	Sample0124	1	0	0	0	100	0	0	0	0	O1	1	0	0	0	0	-1	-1	-1	-1	(A or O) and B	1	0	0	0	0	-1	-1	-1	-1	O2 and (O or A or B)	1	0	0	0	0	-1	-1	-1	-1	(A or O) and B	1	0	0	0	100	0	0	0
35	Sample0125	59	46	0	0	53	0	46	0	0	O1 and (A or B or O)	61	100	0	0	0	0	0	100	0	A or O	61	100	0	0	0	0	100	0	0	O and (A or B)	61	97	2	0	0	2	97	0	0	A or O	61	100	0	0	0	0	0	0
78	Sample0126	101	54	0	0	45	0	54	0	0	O1 and (A or B or O)	101	98	0	1	0	0	0	100	0	A or O	101	100	0	0	0	0	100	0	0	O and (A or B)	101	100	0	0	0	0	100	0	0	A or O	101	96	1	2	0	0	0	1
14	Sample0127	29	66	0	0	33	0	66	0	0	O1 and (A or B or O)	29	100	0	0	0	0	0	100	0	A or O	29	96	0	0	4	0	96	0	0	O and (A or B)	29	92	3	0	3	0	92	0	3	A or O	29	96	0	0	3	0	0	0
28	Sample0128	182	0	0	0	99	0	0	0	0	O1	185	99	0	0	0	0	0	99	0	A or O	185	97	0	0	2	0	97	0	0	O and (A or B)	185	94	2	0	2	0	95	0	2	A or O	185	98	0	0	1	0	0	0
97	Sample0129	8	0	0	0	100	0	0	0	0	O1	8	100	0	0	0	0	0	100	0	A or O	8	100	0	0	0	0	100	0	0	O and (A or B)	8	100	0	0	0	0	100	0	0	A or O	8	100	0	0	0	0	0	0
99	Sample0130	4	25	0	0	75	0	25	0	0	O1 and (A or B or O)	3	100	0	0	0	0	0	100	0	A or O	3	100	0	0	0	0	100	0	0	O and (A or B)	3	100	0	0	0	0	100	0	0	A or O	3	100	0	0	0	0	0	0
[truncated: 6 more columns]

## Sheet: Table S2. 910 SampleFeasibility
Sample		Exon6_pos22										Exon7_pos422										Exon7_pos428										Exon7_pos429										Exon7_pos431
Barcode	Sequencing_ID	#Reads	Mat	Mis	Ins	Del	A	G	C	T	Type	#Reads	Mat	Mis	Ins	Del	A	G	C	T	Type	#Reads	Mat	Mis	Ins	Del	A	G	C	T	Type	#Reads	Mat	Mis	Ins	Del	A	G	C	T	Type	#Reads	Mat	Mis	Ins	Del	A	G	C
49	Sample0001	148	0	0	0	98	0	0	0	0	O1	153	98	1	0	0	1	0	98	0	A or O	153	98	0	0	1	0	98	0	0	O and (A or B)	153	96	1	0	1	0	96	0	0	A or O	153	98	0	0	1	0	0	0
65	Sample0002	646	99	0	0	0	0	99	0	0	A or B or O	651	48	51	0	0	51	0	48	0	(A or O) and B	651	99	0	0	0	0	99	0	0	O and (A or B)	651	43	55	0	1	0	43	53	2	(A or O) and B	651	97	0	0	1	0	0	0
25	Sample0003	364	48	0	0	51	0	48	0	0	O1 and (A or B or O)	365	100	0	0	0	0	0	100	0	A or O	365	97	0	0	1	0	97	0	0	O and (A or B)	365	96	1	0	2	0	96	0	1	A or O	365	97	0	0	1	0	0	0
74	Sample0004	26	95	0	4	0	0	100	0	0	A or B or O	25	100	0	0	0	0	0	100	0	A or O	25	5	85	5	5	85	10	0	0	O2	25	90	4	0	4	0	90	0	4	A or O	25	100	0	0	0	0	0	0
18	Sample0004	30	100	0	0	0	0	100	0	0	A or B or O	35	100	0	0	0	0	0	100	0	A or O	35	16	83	0	0	83	16	0	0	O2	35	100	0	0	0	0	100	0	0	A or O	35	96	0	0	3	0	0	0
49	Sample0005	1745	0	0	0	99	0	0	0	0	O1	1753	99	0	0	0	0	0	99	0	A or O	1752	98	0	0	1	0	98	0	0	O and (A or B)	1752	95	2	0	2	0	95	0	2	A or O	1752	96	0	0	2	0	0	0
47	Sample0006	112	0	0	0	100	0	0	0	0	O1	113	100	0	0	0	0	0	100	0	A or O	113	97	0	0	2	0	97	0	0	O and (A or B)	113	93	3	0	3	0	93	0	3	A or O	113	96	0	0	3	0	0	0
24	Sample0007	1429	50	0	0	49	0	50	0	0	O1 and (A or B or O)	1438	50	49	0	0	49	0	50	0	(A or O) and B	1438	99	0	0	0	0	99	0	0	O and (A or B)	1438	47	51	0	1	0	47	49	1	(A or O) and B	1438	97	0	0	1	0	0	0
71	Sample0008	1778	51	0	0	47	0	51	0	0	O1 and (A or B or O)	1792	99	0	0	0	0	0	99	0	A or O	1792	98	0	0	1	0	98	0	0	O and (A or B)	1792	95	2	0	2	0	95	0	2	A or O	1792	96	0	0	2	0	0	0
89	Sample0009	1392	48	0	0	50	0	48	0	0	O1 and (A or B or O)	1391	50	49	0	0	49	0	50	0	(A or O) and B	1391	99	0	0	0	0	99	0	0	O and (A or B)	1391	48	50	0	1	0	48	48	1	(A or O) and B	1391	98	0	0	1	0	0	0
37	Sample0010	1656	0	0	0	99	0	0	0	0	O1	1675	99	0	0	0	0	0	100	0	A or O	1675	99	0	0	0	0	99	0	0	O and (A or B)	1675	95	2	0	1	0	96	0	2	A or O	1675	97	0	0	1	0	0	0
20	Sample0011	378	48	0	0	50	0	48	0	0	O1 and (A or B or O)	377	48	50	0	0	50	0	48	0	(A or O) and B	377	99	0	0	0	0	99	0	0	O and (A or B)	377	46	52	0	1	0	46	50	2	(A or O) and B	377	97	0	0	1	0	0	0
26	Sample0012	1855	50	0	0	49	0	50	0	0	O1 and (A or B or O)	1875	99	0	0	0	0	0	99	0	A or O	1875	98	0	0	0	0	98	0	0	O and (A or B)	1875	96	1	0	1	0	96	0	1	A or O	1875	97	0	0	1	0	0	0
3	Sample0013	6	40	0	0	60	0	40	0	0	O1 and (A or B or O)	6	100	0	0	0	0	0	100	0	A or O	6	100	0	0	0	0	100	0	0	O and (A or B)	6	100	0	0	0	0	100	0	0	A or O	6	100	0	0	0	0	0	0
41	Sample0013	6	66	0	0	33	0	66	0	0	O1 and (A or B or O)	8	100	0	0	0	0	0	100	0	A or O	8	83	0	0	16	0	83	0	0	O and (A or B)	8	85	0	0	14	0	85	0	0	A or O	8	87	0	0	12	0	0	0
89	Sample0014	31	100	0	0	0	0	100	0	0	A or B or O	35	53	46	0	0	46	0	53	0	(A or O) and B	35	100	0	0	0	0	100	0	0	O and (A or B)	35	50	50	0	0	0	50	43	6	(A or O) and B	35	100	0	0	0	0	0	0
27	Sample0014	27	100	0	0	0	0	100	0	0	A or B or O	26	52	47	0	0	47	0	52	0	(A or O) and B	26	100	0	0	0	0	100	0	0	O and (A or B)	26	50	50	0	0	0	50	50	0	(A or O) and B	26	100	0	0	0	0	0	0
36	Sample0015	1094	0	0	0	99	0	0	0	0	O1	1090	99	0	0	0	0	0	99	0	A or O	1090	98	0	0	0	0	98	0	0	O and (A or B)	1090	97	1	0	1	0	97	0	0	A or O	1090	96	0	0	1	0	0	0
95	Sample0016	116	0	0	0	100	0	0	0	0	O1	120	100	0	0	0	0	0	100	0	A or O	120	97	1	0	1	1	97	0	0	O and (A or B)	120	94	2	1	2	0	95	0	2	A or O	120	95	2	0	2	1	0	1
5	Sample0017	32	6	0	0	93	0	6	0	0	O1	34	96	3	0	0	3	0	96	0	A or O	34	92	0	0	8	0	92	0	0	O and (A or B)	34	84	8	0	8	0	84	4	4	A or O	34	92	0	0	8	0	0	0
84	Sample0018	13	7	0	0	92	0	7	0	0	O1	13	92	7	0	0	7	0	92	0	A or O	13	100	0	0	0	0	100	0	0	O and (A or B)	13	100	0	0	0	0	100	0	0	A or O	13	100	0	0	0	0	0	0
34	Sample0018	23	0	0	0	100	0	0	0	0	O1	22	100	0	0	0	0	0	100	0	A or O	22	100	0	0	0	0	100	0	0	O and (A or B)	22	100	0	0	0	0	100	0	0	A or O	22	100	0	0	0	0	0	0
92	Sample0019	242	0	0	0	99	0	0	0	0	O1	245	100	0	0	0	0	0	100	0	A or O	245	98	0	0	0	0	98	0	0	O and (A or B)	245	95	3	0	0	0	95	0	3	A or O	245	98	0	0	1	0	0	0
3	Sample0020	4	0	0	0	100	0	0	0	0	O1	6	100	0	0	0	0	0	100	0	A or O	6	100	0	0	0	0	100	0	0	O and (A or B)	6	100	0	0	0	0	100	0	0	A or O	6	100	0	0	0	0	0	0
58	Sample0021	1918	0	0	0	99	0	0	0	0	O1	1940	99	0	0	0	0	0	100	0	A or O	1940	98	0	0	0	0	99	0	0	O and (A or B)	1940	96	1	0	1	0	96	0	1	A or O	1940	97	0	0	1	0	0	0
97	Sample0022	244	100	0	0	0	0	100	0	0	A or B or O	247	54	44	0	0	44	0	54	0	(A or O) and B	247	99	0	0	0	0	99	0	0	O and (A or B)	247	50	48	0	0	0	50	46	2	(A or O) and B	247	98	0	0	1	0	0	0
42	Sample0023	1299	50	0	0	48	0	50	0	0	O1 and (A or B or O)	1315	99	0	0	0	0	0	99	0	A or O	1315	98	0	0	0	0	99	0	0	O and (A or B)	1315	96	2	0	1	0	96	0	1	A or O	1315	97	0	0	1	0	0	0
24	Sample0024	209	54	0	0	45	0	54	0	0	O1 and (A or B or O)	209	100	0	0	0	0	0	100	0	A or O	209	98	0	0	1	0	98	0	0	O and (A or B)	209	96	1	0	1	0	96	0	1	A or O	209	97	0	1	1	0	0	0
30	Sample0025	1808	0	0	0	99	0	0	0	0	O1	1823	99	0	0	0	0	0	100	0	A or O	1823	99	0	0	0	0	99	0	0	O and (A or B)	1823	96	1	0	1	0	96	0	1	A or O	1823	97	0	0	1	0	0	0
43	Sample0026	817	51	0	0	48	0	51	0	0	O1 and (A or B or O)	820	100	0	0	0	0	0	100	0	A or O	820	98	0	0	1	0	98	0	0	O and (A or B)	820	95	2	0	1	0	95	0	2	A or O	820	96	0	0	2	0	0	0
15	Sample0027	140	43	1	0	55	0	43	0	1	O1 and (A or B or O)	143	100	0	0	0	0	0	100	0	A or O	143	56	40	1	0	39	58	0	0	O2 and (O or A or B)	143	96	0	0	2	0	96	0	0	A or O	143	95	0	0	4	0	0	0
22	Sample0027	54	43	0	0	56	0	43	0	0	O1 and (A or B or O)	54	100	0	0	0	0	0	100	0	A or O	54	56	41	2	0	41	58	0	0	O2 and (O or A or B)	54	100	0	0	0	0	100	0	0	A or O	54	97	2	0	0	2	0	0
58	Sample0028	1523	0	0	0	99	0	0	0	0	O1	1537	99	0	0	0	0	0	99	0	A or O	1537	98	0	0	1	0	98	0	0	O and (A or B)	1537	96	1	0	2	0	96	0	1	A or O	1537	96	0	0	2	0	0	0
8	Sample0029	225	0	0	0	99	0	0	0	0	O1	227	100	0	0	0	0	0	100	0	A or O	227	97	0	0	2	0	97	0	0	O and (A or B)	227	96	1	0	2	0	96	0	1	A or O	227	96	0	0	3	0	0	0
36	Sample0030	89	46	0	0	53	0	46	0	0	O1 and (A or B or O)	94	98	0	1	0	0	0	100	0	A or O	94	100	0	0	0	0	100	0	0	O and (A or B)	94	95	2	0	1	0	95	0	2	A or O	94	97	0	1	1	0	0	0
68	Sample0031	13	7	0	0	92	0	7	0	0	O1	13	90	10	0	0	10	0	90	0	A or O	13	100	0	0	0	0	100	0	0	O and (A or B)	13	77	22	0	0	0	77	11	11		13	100	0	0	0	0	0	0
86	Sample0031	9	0	0	0	100	0	0	0	0	O1	9	100	0	0	0	0	0	100	0	A or O	9	100	0	0	0	0	100	0	0	O and (A or B)	9	100	0	0	0	0	100	0	0	A or O	9	100	0	0	0	0	0	0
18	Sample0032	767	45	0	0	54	0	45	0	0	O1 and (A or B or O)	782	100	0	0	0	0	0	100	0	A or O	782	99	0	0	0	0	99	0	0	O and (A or B)	782	96	1	0	1	0	96	0	1	A or O	782	97	0	0	2	0	0	0
92	Sample0033	134	0	0	0	99	0	0	0	0	O1	135	100	0	0	0	0	0	100	0	A or O	135	98	0	0	1	0	98	0	0	O and (A or B)	135	93	1	0	4	0	93	0	1	A or O	135	94	0	0	4	0	0	0
69	Sample0034	844	54	0	0	44	0	54	0	0	O1 and (A or B or O)	850	100	0	0	0	0	0	100	0	A or O	850	98	0	0	1	0	98	0	0	O and (A or B)	850	93	3	0	2	0	93	0	2	A or O	850	96	0	0	2	0	0	0
4	Sample0035	445	0	0	0	99	0	0	0	0	O1	449	100	0	0	0	0	0	100	0	A or O	449	98	0	0	1	0	98	0	0	O and (A or B)	449	95	1	0	2	0	96	0	1	A or O	448	97	0	0	2	0	0	0
98	Sample0036	655	0	0	0	98	0	0	0	0	O1	656	99	0	0	0	0	0	99	0	A or O	656	98	0	0	1	0	98	0	0	O and (A or B)	656	95	1	0	2	0	95	0	1	A or O	656	96	0	0	3	0	0	0
50	Sample0037	614	0	0	0	99	0	0	0	0	O1	624	100	0	0	0	0	0	100	0	A or O	624	99	0	0	0	0	99	0	0	O and (A or B)	624	96	1	0	1	0	96	0	1	A or O	624	96	0	1	1	0	0	0
99	Sample0038	1509	50	0	0	49	0	50	0	0	O1 and (A or B or O)	1523	99	0	0	0	0	0	99	0	A or O	1523	98	0	0	0	0	98	0	0	O and (A or B)	1523	95	2	0	1	0	95	0	1	A or O	1523	97	0	0	1	0	0	0
88	Sample0039	9	12	0	0	87	0	12	0	0	O1	9	100	0	0	0	0	0	100	0	A or O	9	100	0	0	0	0	100	0	0	O and (A or B)	9	100	0	0	0	0	100	0	0	A or O	9	100	0	0	0	0	0	0
87	Sample0039	49	0	0	0	100	0	0	0	0	O1	52	100	0	0	0	0	0	100	0	A or O	52	95	0	0	5	0	95	0	0	O and (A or B)	52	92	2	0	5	0	92	0	2	A or O	52	95	0	0	4	0	0	0
49	Sample0040	2	50	0	0	50	0	50	0	0	O1 and (A or B or O)	2	100	0	0	0	0	0	100	0	A or O	2	100	0	0	0	0	100	0	0	O and (A or B)	2	100	0	0	0	0	100	0	0	A or O	2	100	0	0	0	0	0	0
26	Sample0040	2	0	0	0	100	0	0	0	0	O1	4	100	0	0	0	0	0	100	0	A or O	4	100	0	0	0	0	100	0	0	O and (A or B)	4	100	0	0	0	0	100	0	0	A or O	4	100	0	0	0	0	0	0
6	Sample0041	690	0	0	0	99	0	0	0	0	O1	696	99	0	0	0	0	0	100	0	A or O	696	98	0	0	1	0	98	0	0	O and (A or B)	696	96	1	0	1	0	96	0	1	A or O	696	97	0	0	2	0	0	0
6	Sample0042	1497	51	0	0	48	0	51	0	0	O1 and (A or B or O)	1524	47	52	0	0	52	0	47	0	(A or O) and B	1524	99	0	0	0	0	99	0	0	O and (A or B)	1524	45	53	0	0	0	45	51	1	(A or O) and B	1524	98	0	0	1	0	0	0
2	Sample0043	512	48	0	0	51	0	48	0	0	O1 and (A or B or O)	526	99	0	0	0	0	0	99	0	A or O	526	99	0	0	0	0	99	0	0	O and (A or B)	526	96	0	0	2	0	96	0	0	A or O	526	96	0	0	2	0	0	0
3	Sample0044	11	54	0	0	45	0	54	0	0	O1 and (A or B or O)	11	100	0	0	0	0	0	100	0	A or O	11	100	0	0	0	0	100	0	0	O and (A or B)	11	100	0	0	0	0	100	0	0	A or O	11	100	0	0	0	0	0	0
21	Sample0044	5	25	0	0	75	0	25	0	0	O1 and (A or B or O)	11	77	22	0	0	22	0	77	0	(A or O) and B	11	100	0	0	0	0	100	0	0	O and (A or B)	11	66	33	0	0	0	66	33	0	(A or O) and B	11	100	0	0	0	0	0	0
2	Sample0045	778	51	0	0	47	0	51	0	0	O1 and (A or B or O)	781	99	0	0	0	0	0	99	0	A or O	781	98	0	0	1	0	98	0	0	O and (A or B)	781	95	2	0	2	0	95	0	1	A or O	781	96	0	0	2	0	0	0
58	Sample0046	159	0	0	0	100	0	0	0	0	O1	165	100	0	0	0	0	0	100	0	A or O	165	97	0	0	2	0	97	0	0	O and (A or B)	165	95	2	0	2	0	95	0	2	A or O	165	97	0	0	2	0	0	0
10	Sample0047	61	0	0	0	100	0	0	0	0	O1	64	100	0	0	0	0	0	100	0	A or O	64	100	0	0	0	0	100	0	0	O and (A or B)	64	100	0	0	0	0	100	0	0	A or O	64	95	0	2	2	0	0	0
40	Sample0048	966	0	0	0	99	0	0	0	0	O1	978	99	0	0	0	0	0	99	0	A or O	978	98	0	0	1	0	98	0	0	O and (A or B)	978	95	1	0	2	0	95	0	1	A or O	978	96	0	0	2	0	0	0
5	Sample0049	889	99	0	0	0	0	99	0	0	A or B or O	895	50	49	0	0	49	0	50	0	(A or O) and B	895	98	0	0	1	0	98	0	0	O and (A or B)	895	45	52	0	1	0	46	51	1	(A or O) and B	895	97	0	0	1	0	0	0
33	Sample0050	1815	48	0	0	51	0	48	0	0	O1 and (A or B or O)	1826	99	0	0	0	0	0	100	0	A or O	1826	99	0	0	0	0	99	0	0	O and (A or B)	1826	96	1	0	1	0	96	0	1	A or O	1826	97	0	0	1	0	0	0
49	Sample0051	996	0	0	0	99	0	0	0	0	O1	1008	100	0	0	0	0	0	100	0	A or O	1008	98	0	0	1	0	98	0	0	O and (A or B)	1008	96	1	0	1	0	96	0	1	A or O	1008	96	0	0	1	0	0	0
73	Sample0052	431	0	0	0	99	0	0	0	0	O1	438	99	0	0	0	0	0	99	0	A or O	438	99	0	0	0	0	99	0	0	O and (A or B)	438	96	1	0	1	0	96	0	1	A or O	438	97	0	0	2	0	0	0
29	Sample0053	458	45	0	0	53	0	46	0	0	O1 and (A or B or O)	464	100	0	0	0	0	0	100	0	A or O	464	99	0	0	0	0	99	0	0	O and (A or B)	464	96	2	0	1	0	96	0	2	A or O	464	98	0	0	1	0	0	0
76	Sample0054	873	0	0	0	99	0	0	0	0	O1	881	99	0	0	0	0	0	99	0	A or O	881	98	0	0	1	0	98	0	0	O and (A or B)	881	95	2	0	2	0	95	0	1	A or O	881	96	0	0	2	0	0	0
84	Sample0055	3883	99	0	0	0	0	99	0	0	A or B or O	3904	99	0	0	0	0	0	100	0	A or O	3904	98	0	0	1	0	98	0	0	O and (A or B)	3904	94	2	0	2	0	95	0	1	A or O	3904	96	0	0	2	0	0	0
9	Sample0056	842	0	0	0	99	0	0	0	0	O1	852	99	0	0	0	0	0	99	0	A or O	852	98	0	0	1	0	98	0	0	O and (A or B)	852	95	1	0	1	0	96	0	1	A or O	852	97	0	0	2	0	0	0
35	Sample0057	233	47	0	0	51	0	47	0	0	O1 and (A or B or O)	235	53	46	0	0	46	0	53	0	(A or O) and B	235	99	0	0	0	0	99	0	0	O and (A or B)	235	52	46	0	1	0	52	44	0	(A or O) and B	235	98	0	0	1	0	0	0
93	Sample0058	2310	47	0	0	52	0	47	0	0	O1 and (A or B or O)	2331	51	48	0	0	48	0	51	0	(A or O) and B	2331	99	0	0	0	0	99	0	0	O and (A or B)	2331	47	50	0	1	0	48	48	1	(A or O) and B	2331	97	0	0	2	0	0	0
16	Sample0059	786	0	0	0	99	0	0	0	0	O1	789	100	0	0	0	0	0	100	0	A or O	789	98	0	0	1	0	98	0	0	O and (A or B)	789	96	1	0	1	0	96	0	1	A or O	789	96	0	1	1	0	0	0
92	Sample0060	644	52	0	0	46	0	53	0	0	O1 and (A or B or O)	653	100	0	0	0	0	0	100	0	A or O	653	98	0	0	1	0	98	0	0	O and (A or B)	653	95	2	0	2	0	95	0	1	A or O	653	97	0	0	2	0	0	0
69	Sample0061	1116	51	0	0	47	0	51	0	0	O1 and (A or B or O)	1128	99	0	0	0	0	0	100	0	A or O	1128	98	0	0	1	0	98	0	0	O and (A or B)	1128	94	3	0	2	0	94	0	2	A or O	1128	97	0	0	2	0	0	0
92	Sample0062	1496	51	0	0	48	0	51	0	0	O1 and (A or B or O)	1510	100	0	0	0	0	0	100	0	A or O	1510	99	0	0	0	0	99	0	0	O and (A or B)	1510	95	2	0	1	0	95	0	1	A or O	1510	96	0	0	2	0	0	0
2	Sample0063	387	0	0	0	99	0	0	0	0	O1	390	100	0	0	0	0	0	100	0	A or O	390	98	0	0	1	0	98	0	0	O and (A or B)	390	95	1	0	2	0	95	0	1	A or O	390	96	0	0	2	0	0	0
82	Sample0063	184	1	0	0	98	0	1	0	0	O1	186	100	0	0	0	0	0	100	0	A or O	186	97	1	0	1	0	97	0	0	O and (A or B)	186	95	2	0	2	0	95	0	2	A or O	186	96	0	0	2	0	0	0
24	Sample0064	810	99	0	0	0	0	99	0	0	A or B or O	812	50	49	0	0	49	0	50	0	(A or O) and B	812	99	0	0	0	0	99	0	0	O and (A or B)	812	47	51	0	1	0	47	50	1	(A or O) and B	812	97	0	0	1	0	0	0
18	Sample0065	238	53	0	0	46	0	53	0	0	O1 and (A or B or O)	244	99	0	0	0	0	0	99	0	A or O	244	98	0	0	1	0	98	0	0	O and (A or B)	244	97	1	0	1	0	97	0	1	A or O	244	96	0	0	2	0	0	0
69	Sample0065	184	51	0	0	48	0	51	0	0	O1 and (A or B or O)	181	100	0	0	0	0	0	100	0	A or O	181	99	0	0	0	0	99	0	0	O and (A or B)	181	94	3	0	2	0	94	0	3	A or O	181	96	0	0	2	0	0	0
55	Sample0066	211	0	0	0	98	0	0	0	0	O1	212	99	0	0	0	0	0	99	0	A or O	212	100	0	0	0	0	100	0	0	O and (A or B)	212	98	1	0	0	0	98	0	1	A or O	212	98	0	1	0	0	0	0
40	Sample0067	26	56	0	0	44	0	56	0	0	O1 and (A or B or O)	26	47	52	0	0	52	0	47	0	(A or O) and B	26	100	0	0	0	0	100	0	0	O and (A or B)	26	47	52	0	0	0	47	52	0	(A or O) and B	26	100	0	0	0	0	0	0
21	Sample0068	1214	99	0	0	0	0	99	0	0	A or B or O	1226	99	0	0	0	0	0	100	0	A or O	1226	99	0	0	0	0	99	0	0	O and (A or B)	1226	95	2	0	1	0	96	0	2	A or O	1225	97	0	0	1	0	0	0
57	Sample0069	8	71	0	0	28	0	71	0	0	O1 and (A or B or O)	7	33	66	0	0	66	0	33	0	(A or O) and B	7	100	0	0	0	0	100	0	0	O and (A or B)	7	0	100	0	0	0	0	100	0	B	7	100	0	0	0	0	0	0
42	Sample0069	1	100	0	0	0	0	100	0	0	A or B or O	1	0	100	0	0	100	0	0	0	B	1	0	0	0	0	-1	-1	-1	-1	O2 and (O or A or B)	1	0	0	0	0	-1	-1	-1	-1	(A or O) and B	1	0	0	0	0	-1	-1	-1
18	Sample0070	386	45	0	0	53	0	45	0	0	O1 and (A or B or O)	383	99	0	0	0	0	0	100	0	A or O	383	99	0	0	0	0	99	0	0	O and (A or B)	383	96	1	0	1	0	96	0	1	A or O	383	98	0	0	1	0	0	0
91	Sample0071	1045	0	0	0	99	0	0	0	0	O1	1056	100	0	0	0	0	0	100	0	A or O	1055	98	0	0	1	0	98	0	0	O and (A or B)	1055	95	2	0	2	0	95	0	1	A or O	1055	96	0	0	2	0	0	0
13	Sample0072	1300	48	0	0	50	0	49	0	0	O1 and (A or B or O)	1326	50	49	0	0	49	0	50	0	(A or O) and B	1326	99	0	0	0	0	99	0	0	O and (A or B)	1326	45	52	0	1	0	45	50	1	(A or O) and B	1326	97	0	0	1	0	0	0
53	Sample0073	546	0	0	0	99	0	0	0	0	O1	553	100	0	0	0	0	0	100	0	A or O	553	99	0	0	0	0	99	0	0	O and (A or B)	553	97	1	0	0	0	97	0	1	A or O	553	97	0	1	0	0	0	0
54	Sample0074	24	60	0	0	39	0	60	0	0	O1 and (A or B or O)	28	100	0	0	0	0	0	100	0	A or O	28	100	0	0	0	0	100	0	0	O and (A or B)	28	86	0	0	13	0	86	0	0	A or O	28	88	0	0	12	0	0	0
83	Sample0074	29	39	3	0	57	3	39	0	0	O1 and (A or B or O)	28	100	0	0	0	0	0	100	0	A or O	28	100	0	0	0	0	100	0	0	O and (A or B)	28	95	0	0	4	0	95	0	0	A or O	28	95	0	0	4	0	0	0
32	Sample0075	676	0	0	0	99	0	0	0	0	O1	683	100	0	0	0	0	0	100	0	A or O	683	98	0	0	1	0	98	0	0	O and (A or B)	683	96	1	0	1	0	96	0	1	A or O	683	96	0	0	2	0	0	0
80	Sample0076	395	0	0	0	99	0	0	0	0	O1	403	100	0	0	0	0	0	100	0	A or O	403	97	0	0	1	0	98	0	0	O and (A or B)	403	94	1	0	3	0	94	0	1	A or O	403	95	0	0	3	0	0	0
60	Sample0077	1344	51	0	0	48	0	51	0	0	O1 and (A or B or O)	1353	100	0	0	0	0	0	100	0	A or O	1353	98	0	0	1	0	98	0	0	O and (A or B)	1353	94	2	0	2	0	94	0	2	A or O	1353	96	0	0	2	0	0	0
29	Sample0078	476	0	0	0	99	0	0	0	0	O1	486	99	0	0	0	0	0	99	0	A or O	486	99	0	0	0	0	99	0	0	O and (A or B)	486	96	2	0	1	0	96	0	1	A or O	486	96	0	0	1	0	0	0
81	Sample0079	104	1	0	0	99	0	1	0	0	O1	108	100	0	0	0	0	0	100	0	A or O	108	100	0	0	0	0	100	0	0	O and (A or B)	108	96	1	1	1	0	97	0	1	A or O	108	98	0	0	1	0	0	0
73	Sample0080	84	4	0	0	95	0	4	0	0	O1	87	97	2	0	0	2	0	97	0	A or O	87	98	0	0	1	0	98	0	0	O and (A or B)	87	95	3	0	1	1	95	1	0	A or O	87	95	1	1	1	0	1	0
85	Sample0080	33	6	0	0	93	0	6	0	0	O1	31	96	3	0	0	3	0	96	0	A or O	31	100	0	0	0	0	100	0	0	O and (A or B)	31	96	3	0	0	0	96	0	3	A or O	31	100	0	0	0	0	0	0
43	Sample0081	712	0	0	0	99	0	0	0	0	O1	715	100	0	0	0	0	0	100	0	A or O	715	98	0	0	1	0	98	0	0	O and (A or B)	715	95	2	0	1	0	96	0	2	A or O	715	97	0	0	1	0	0	0
58	Sample0082	22	42	0	0	57	0	42	0	0	O1 and (A or B or O)	26	100	0	0	0	0	0	100	0	A or O	26	88	0	0	11	0	88	0	0	O and (A or B)	26	84	5	0	10	0	84	0	5	A or O	26	86	4	0	9	0	0	4
72	Sample0082	2	0	0	0	100	0	0	0	0	O1	2	100	0	0	0	0	0	100	0	A or O	2	100	0	0	0	0	100	0	0	O and (A or B)	2	100	0	0	0	0	100	0	0	A or O	2	100	0	0	0	0	0	0
29	Sample0083	421	0	0	0	100	0	0	0	0	O1	428	100	0	0	0	0	0	100	0	A or O	428	99	0	0	0	0	99	0	0	O and (A or B)	428	98	0	0	0	0	98	0	0	A or O	428	98	0	0	0	0	0	0
55	Sample0084	7	83	0	0	16	0	83	0	0	A or B or O	7	50	50	0	0	50	0	50	0	(A or O) and B	7	100	0	0	0	0	100	0	0	O and (A or B)	7	50	50	0	0	0	50	50	0	(A or O) and B	7	100	0	0	0	0	0	0
38	Sample0084	13	92	0	0	7	0	92	0	0	A or B or O	13	53	46	0	0	46	0	53	0	(A or O) and B	13	100	0	0	0	0	100	0	0	O and (A or B)	13	50	50	0	0	0	50	50	0	(A or O) and B	13	100	0	0	0	0	0	0
1	Sample0085	624	99	0	0	0	0	99	0	0	A or B or O	623	0	99	0	0	99	0	0	0	B	623	98	1	0	0	0	98	0	0	O and (A or B)	623	1	97	0	0	0	1	96	1	B	623	98	0	0	1	0	0	0
13	Sample0086	554	50	0	0	48	0	50	0	0	O1 and (A or B or O)	560	99	0	0	0	0	0	99	0	A or O	560	99	0	0	0	0	99	0	0	O and (A or B)	560	95	2	0	1	0	95	0	2	A or O	560	96	0	0	2	0	0	0
78	Sample0087	404	97	0	0	1	0	97	0	0	A or B or O	409	54	44	0	0	44	0	54	0	(A or O) and B	409	98	0	0	1	0	98	0	0	O and (A or B)	409	52	45	0	1	0	53	45	0	(A or O) and B	409	97	0	0	2	0	0	0
5	Sample0087	722	99	0	0	0	0	99	0	0	A or B or O	725	53	46	0	0	46	0	53	0	(A or O) and B	725	99	0	0	0	0	99	0	0	O and (A or B)	725	50	47	0	1	0	50	46	0	(A or O) and B	725	97	1	0	1	0	0	0
73	Sample0088	1429	48	0	0	50	0	49	0	0	O1 and (A or B or O)	1441	100	0	0	0	0	0	100	0	A or O	1441	99	0	0	0	0	99	0	0	O and (A or B)	1441	95	2	0	1	0	96	0	2	A or O	1441	96	0	0	2	0	0	0
55	Sample0089	1455	99	0	0	0	0	99	0	0	A or B or O	1453	99	0	0	0	0	0	99	0	A or O	1453	99	0	0	0	0	99	0	0	O and (A or B)	1453	95	2	0	1	0	95	0	2	A or O	1453	97	0	0	1	0	0	0
16	Sample0090	326	52	0	0	47	0	52	0	0	O1 and (A or B or O)	333	99	0	0	0	0	0	99	0	A or O	333	98	0	0	1	0	98	0	0	O and (A or B)	333	94	3	0	1	0	94	0	2	A or O	333	96	0	0	3	0	0	0
90	Sample0091	599	0	0	0	100	0	0	0	0	O1	614	100	0	0	0	0	0	100	0	A or O	614	98	0	0	1	0	98	0	0	O and (A or B)	614	95	2	0	1	0	96	0	2	A or O	614	97	0	0	1	0	0	0
43	Sample0092	72	1	0	0	98	0	1	0	0	O1	74	100	0	0	0	0	0	100	0	A or O	74	100	0	0	0	0	100	0	0	O and (A or B)	74	98	1	0	0	0	98	0	1	A or O	74	100	0	0	0	0	0	0
42	Sample0093	674	50	0	0	48	0	51	0	0	O1 and (A or B or O)	686	100	0	0	0	0	0	100	0	A or O	686	98	0	0	0	0	98	0	0	O and (A or B)	686	95	2	0	2	0	95	0	2	A or O	686	97	0	0	2	0	0	0
42	Sample0094	19	0	0	0	100	0	0	0	0	O1	19	100	0	0	0	0	0	100	0	A or O	19	100	0	0	0	0	100	0	0	O and (A or B)	19	94	0	0	5	0	94	0	0	A or O	19	94	0	0	5	0	0	0
97	Sample0094	42	0	0	0	100	0	0	0	0	O1	45	100	0	0	0	0	0	100	0	A or O	45	100	0	0	0	0	100	0	0	O and (A or B)	45	97	2	0	0	0	97	0	2	A or O	45	96	0	3	0	0	0	0
57	Sample0095	2747	99	0	0	0	0	99	0	0	A or B or O	2750	99	0	0	0	0	0	99	0	A or O	2750	98	0	0	1	0	98	0	0	O and (A or B)	2750	95	2	0	2	0	95	0	2	A or O	2750	96	0	0	2	0	0	0
29	Sample0096	1	0	0	0	100	0	0	0	0	O1	3	100	0	0	0	0	0	100	0	A or O	3	100	0	0	0	0	100	0	0	O and (A or B)	3	100	0	0	0	0	100	0	0	A or O	3	100	0	0	0	0	0	0
25	Sample0097	1186	0	0	0	99	0	0	0	0	O1	1195	100	0	0	0	0	0	100	0	A or O	1195	98	0	0	1	0	98	0	0	O and (A or B)	1195	95	1	0	2	0	95	0	1	A or O	1195	96	0	0	2	0	0	0
63	Sample0098	39	2	0	0	97	0	2	0	0	O1	39	100	0	0	0	0	0	100	0	A or O	39	96	0	0	3	0	96	0	0	O and (A or B)	39	96	0	0	3	0	96	0	0	A or O	39	96	0	0	3	0	0	0
32	Sample0098	57	0	0	0	100	0	0	0	0	O1	58	100	0	0	0	0	0	100	0	A or O	58	97	0	0	2	0	97	0	0	O and (A or B)	58	93	2	0	4	0	93	0	2	A or O	58	93	0	0	6	0	0	0
81	Sample0099	1	0	0	0	100	0	0	0	0	O1	2	100	0	0	0	0	100	0	0	(A or O) and B	2	100	0	0	0	0	0	0	100	O2 and (O or A or B)	2	100	0	0	0	0	0	100	0	B	2	100	0	0	0	0	0	0
14	Sample0100	935	52	0	0	47	0	52	0	0	O1 and (A or B or O)	955	100	0	0	0	0	0	100	0	A or O	955	97	0	0	1	0	97	0	0	O and (A or B)	955	94	2	0	2	0	95	0	2	A or O	955	96	0	0	2	0	0	0
6	Sample0101	3	100	0	0	0	0	100	0	0	A or B or O	3	100	0	0	0	0	0	100	0	A or O	3	100	0	0	0	0	100	0	0	O and (A or B)	3	100	0	0	0	0	100	0	0	A or O	3	100	0	0	0	0	0	0
47	Sample0102	3	66	0	0	33	0	66	0	0	O1 and (A or B or O)	3	100	0	0	0	0	0	100	0	A or O	3	100	0	0	0	0	100	0	0	O and (A or B)	3	100	0	0	0	0	100	0	0	A or O	3	100	0	0	0	0	0	0
43	Sample0103	158	0	0	0	98	0	0	0	0	O1	163	99	0	0	0	0	0	99	0	A or O	163	97	0	0	2	0	97	0	0	O and (A or B)	163	96	1	0	2	0	96	0	1	A or O	163	97	0	0	2	0	0	0
62	Sample0104	43	97	0	0	2	0	97	0	0	A or B or O	43	100	0	0	0	0	0	100	0	A or O	43	100	0	0	0	0	100	0	0	O and (A or B)	43	90	9	0	0	0	90	0	9	A or O	43	100	0	0	0	0	0	0
37	Sample0105	184	51	0	0	48	0	51	0	0	O1 and (A or B or O)	184	100	0	0	0	0	0	100	0	A or O	184	97	0	0	2	0	97	0	0	O and (A or B)	184	94	1	0	3	0	94	0	0	A or O	184	95	0	0	4	0	0	0
80	Sample0106	1200	50	0	0	48	0	50	0	0	O1 and (A or B or O)	1205	99	0	0	0	0	0	100	0	A or O	1205	98	0	0	0	0	98	0	0	O and (A or B)	1205	97	1	0	1	0	97	0	0	A or O	1205	97	0	0	1	0	0	0
31	Sample0107	595	47	0	0	50	0	48	0	0	O1 and (A or B or O)	602	99	0	0	0	0	0	100	0	A or O	602	98	0	0	1	0	98	0	0	O and (A or B)	602	96	1	0	1	0	96	0	1	A or O	602	96	0	1	2	0	0	0
34	Sample0108	1518	49	0	0	50	0	49	0	0	O1 and (A or B or O)	1529	100	0	0	0	0	0	100	0	A or O	1529	98	0	0	0	0	98	0	0	O and (A or B)	1529	95	2	0	1	0	95	0	1	A or O	1529	96	0	0	1	0	0	0
94	Sample0109	2	50	0	0	50	0	50	0	0	O1 and (A or B or O)	3	100	0	0	0	0	0	100	0	A or O	3	100	0	0	0	0	100	0	0	O and (A or B)	3	100	0	0	0	0	100	0	0	A or O	3	100	0	0	0	0	0	0
96	Sample0109	5	0	0	0	100	0	0	0	0	O1	5	100	0	0	0	0	0	100	0	A or O	5	100	0	0	0	0	100	0	0	O and (A or B)	5	100	0	0	0	0	100	0	0	A or O	5	100	0	0	0	0	0	0
6	Sample0110	8	62	0	0	37	0	62	0	0	O1 and (A or B or O)	8	100	0	0	0	0	0	100	0	A or O	8	85	0	0	14	0	85	0	0	O and (A or B)	8	85	0	0	14	0	85	0	0	A or O	8	85	0	0	14	0	0	0
86	Sample0110	35	57	0	0	42	0	57	0	0	O1 and (A or B or O)	37	100	0	0	0	0	0	100	0	A or O	37	100	0	0	0	0	100	0	0	O and (A or B)	37	100	0	0	0	0	100	0	0	A or O	37	96	0	3	0	0	0	0
38	Sample0111	214	0	0	0	98	0	0	0	0	O1	213	100	0	0	0	0	0	100	0	A or O	213	98	0	0	1	0	98	0	0	O and (A or B)	213	96	1	0	1	0	96	0	1	A or O	213	97	0	0	1	0	0	0
95	Sample0111	651	0	0	0	99	0	0	0	0	O1	659	99	0	0	0	0	0	100	0	A or O	659	98	0	0	1	0	98	0	0	O and (A or B)	659	94	2	0	2	0	94	0	2	A or O	659	96	0	0	2	0	0	0
6	Sample0112	569	54	0	0	44	0	54	0	0	O1 and (A or B or O)	574	99	0	0	0	0	0	99	0	A or O	574	98	0	0	1	0	98	0	0	O and (A or B)	574	95	1	0	2	0	95	0	1	A or O	574	95	0	1	3	0	0	0
84	Sample0113	180	49	0	0	50	0	49	0	0	O1 and (A or B or O)	182	100	0	0	0	0	0	100	0	A or O	182	100	0	0	0	0	100	0	0	O and (A or B)	182	99	0	0	0	0	99	0	0	A or O	182	98	1	0	0	0	0	1
15	Sample0114	1462	50	0	0	49	0	50	0	0	O1 and (A or B or O)	1465	49	50	0	0	50	0	49	0	(A or O) and B	1465	99	0	0	0	0	99	0	0	O and (A or B)	1465	45	52	0	1	0	46	51	1	(A or O) and B	1465	97	0	0	1	0	0	0
34	Sample0115	624	0	0	0	99	0	0	0	0	O1	630	100	0	0	0	0	0	100	0	A or O	630	97	0	0	2	0	97	0	0	O and (A or B)	630	95	1	0	3	0	95	0	0	A or O	630	95	0	0	3	0	0	0
42	Sample0116	1511	0	0	0	99	0	0	0	0	O1	1531	100	0	0	0	0	0	100	0	A or O	1531	98	0	0	1	0	98	0	0	O and (A or B)	1531	95	1	0	1	0	96	0	1	A or O	1531	97	0	0	2	0	0	0
87	Sample0117	5	80	0	0	20	0	80	0	0	A or B or O	5	100	0	0	0	0	0	100	0	A or O	5	100	0	0	0	0	100	0	0	O and (A or B)	5	100	0	0	0	0	100	0	0	A or O	5	100	0	0	0	0	0	0
60	Sample0117	13	100	0	0	0	0	100	0	0	A or B or O	16	92	7	0	0	7	0	92	0	A or O	16	100	0	0	0	0	100	0	0	O and (A or B)	16	91	8	0	0	0	91	8	0	A or O	16	100	0	0	0	0	0	0
12	Sample0118	142	0	0	0	99	0	0	0	0	O1	147	100	0	0	0	0	0	100	0	A or O	147	98	0	0	1	0	98	0	0	O and (A or B)	147	89	5	0	5	0	89	0	4	A or O	147	95	0	0	4	0	0	0
26	Sample0119	1094	47	0	0	51	0	47	0	0	O1 and (A or B or O)	1099	99	0	0	0	0	0	99	0	A or O	1099	98	0	0	1	0	98	0	0	O and (A or B)	1099	93	3	0	2	0	94	0	2	A or O	1099	96	0	0	3	0	0	0
41	Sample0120	53	0	0	0	100	0	0	0	0	O1	53	100	0	0	0	0	0	100	0	A or O	53	100	0	0	0	0	100	0	0	O and (A or B)	53	97	0	0	2	0	97	0	0	A or O	53	97	0	0	2	0	0	0
65	Sample0120	176	0	0	0	100	0	0	0	0	O1	180	100	0	0	0	0	0	100	0	A or O	180	97	0	0	2	0	97	0	0	O and (A or B)	180	93	2	1	2	0	95	0	1	A or O	180	95	0	0	2	0	0	0
66	Sample0121	1413	0	0	0	99	0	0	0	0	O1	1417	100	0	0	0	0	0	100	0	A or O	1417	98	0	0	1	0	98	0	0	O and (A or B)	1417	96	1	0	2	0	96	0	1	A or O	1417	97	0	0	2	0	0	0
56	Sample0122	20	0	0	0	100	0	0	0	0	O1	21	100	0	0	0	0	0	100	0	A or O	21	100	0	0	0	0	100	0	0	O and (A or B)	21	94	0	0	5	0	94	0	0	A or O	21	94	0	0	5	0	0	0
24	Sample0122	57	0	1	0	98	1	0	0	0	O1	59	100	0	0	0	0	0	100	0	A or O	59	97	0	0	2	0	97	0	0	O and (A or B)	59	95	2	0	2	0	95	0	2	A or O	59	96	0	0	3	0	0	0
98	Sample0123	5	40	0	0	60	0	40	0	0	O1 and (A or B or O)	5	60	40	0	0	40	0	60	0	(A or O) and B	5	100	0	0	0	0	100	0	0	O and (A or B)	5	33	66	0	0	0	33	66	0	(A or O) and B	5	100	0	0	0	0	0	0
25	Sample0123	9	0	0	0	100	0	0	0	0	O1	11	100	0	0	0	0	0	100	0	A or O	11	100	0	0	0	0	100	0	0	O and (A or B)	11	100	0	0	0	0	100	0	0	A or O	11	100	0	0	0	0	0	0
92	Sample0124	67	45	1	0	52	0	45	0	1	O1 and (A or B or O)	70	100	0	0	0	0	0	100	0	A or O	70	98	0	0	1	0	98	0	0	O and (A or B)	70	94	1	0	3	0	94	0	1	A or O	70	96	0	0	3	0	0	0
61	Sample0125	3	0	0	0	100	0	0	0	0	O1	3	100	0	0	0	0	0	100	0	A or O	3	100	0	0	0	0	100	0	0	O and (A or B)	3	66	0	0	33	0	66	0	0		3	66	0	0	33	0	0	0
62	Sample0126	2	0	0	0	100	0	0	0	0	O1	2	100	0	0	0	0	0	100	0	A or O	2	100	0	0	0	0	100	0	0	O and (A or B)	2	100	0	0	0	0	100	0	0	A or O	2	100	0	0	0	0	0	0
14	Sample0127	520	0	0	0	99	0	0	0	0	O1	517	100	0	0	0	0	0	100	0	A or O	517	98	0	0	1	0	98	0	0	O and (A or B)	517	94	2	0	2	0	94	0	2	A or O	517	94	0	1	3	0	0	0
34	Sample0128	86	55	0	0	44	0	55	0	0	O1 and (A or B or O)	89	100	0	0	0	0	0	100	0	A or O	89	98	0	1	0	0	100	0	0	O and (A or B)	89	96	1	1	0	0	98	0	1	A or O	89	100	0	0	0	0	0	0
66	Sample0129	6	40	0	0	60	0	40	0	0	O1 and (A or B or O)	5	60	40	0	0	40	0	60	0	(A or O) and B	5	100	0	0	0	0	100	0	0	O and (A or B)	5	60	40	0	0	0	60	40	0	(A or O) and B	5	80	20	0	0	0	20	0
95	Sample0130	469	0	0	0	99	0	0	0	0	O1	480	99	0	0	0	0	0	100	0	A or O	480	98	0	0	1	0	98	0	0	O and (A or B)	480	94	2	0	3	0	94	0	2	A or O	480	94	0	0	3	0	0	0
32	Sample0131	147	0	0	0	99	0	0	0	0	O1	152	100	0	0	0	0	0	100	0	A or O	152	97	0	0	2	0	97	0	0	O and (A or B)	152	90	3	0	5	0	90	0	3	A or O	152	94	0	0	5	0	0	0
27	Sample0132	227	0	0	0	99	0	0	0	0	O1	228	100	0	0	0	0	0	100	0	A or O	228	97	0	0	2	0	97	0	0	O and (A or B)	228	92	4	0	3	0	92	0	4	A or O	228	95	0	1	3	0	0	0
10	Sample0133	98	47	0	0	52	0	47	0	0	O1 and (A or B or O)	105	100	0	0	0	0	0	100	0	A or O	105	97	0	0	2	0	97	0	0	O and (A or B)	105	90	6	0	2	0	90	0	6	A or O	105	96	0	0	3	0	0	0
57	Sample0134	116	0	0	0	99	0	0	0	0	O1	117	100	0	0	0	0	0	100	0	A or O	117	97	0	0	2	0	97	0	0	O and (A or B)	117	93	3	0	3	0	93	0	3	A or O	117	96	0	0	3	0	0	0
28	Sample0134	702	0	0	0	99	0	0	0	0	O1	711	100	0	0	0	0	0	100	0	A or O	711	99	0	0	0	0	99	0	0	O and (A or B)	711	95	2	0	1	0	96	0	2	A or O	711	98	0	0	1	0	0	0
37	Sample0135	3	0	0	0	100	0	0	0	0	O1	3	100	0	0	0	0	0	100	0	A or O	3	100	0	0	0	0	100	0	0	O and (A or B)	3	100	0	0	0	0	100	0	0	A or O	3	100	0	0	0	0	0	0
10	Sample0136	842	49	0	0	50	0	49	0	0	O1 and (A or B or O)	850	50	48	0	0	48	0	50	0	(A or O) and B	850	99	0	0	0	0	99	0	0	O and (A or B)	850	50	48	0	0	0	50	47	0	(A or O) and B	850	97	0	0	1	0	0	0
5	Sample0137	149	97	0	0	1	0	97	0	0	A or B or O	148	100	0	0	0	0	0	100	0	A or O	148	99	0	0	0	0	99	0	0	O and (A or B)	148	95	2	0	1	0	95	0	2	A or O	148	98	0	0	1	0	0	0
35	Sample0138	7	50	0	0	50	0	50	0	0	O1 and (A or B or O)	7	66	33	0	0	33	0	66	0	(A or O) and B	7	100	0	0	0	0	100	0	0	O and (A or B)	7	57	42	0	0	0	57	28	14	(A or O) and B	7	100	0	0	0	0	0	0
78	Sample0139	442	0	0	0	99	0	0	0	0	O1	461	100	0	0	0	0	0	100	0	A or O	461	98	0	0	1	0	98	0	0	O and (A or B)	461	96	1	0	1	0	96	0	1	A or O	461	96	0	0	2	0	0	0
14	Sample0140	14	0	0	0	100	0	0	0	0	O1	16	100	0	0	0	0	0	100	0	A or O	16	100	0	0	0	0	100	0	0	O and (A or B)	16	100	0	0	0	0	100	0	0	A or O	16	100	0	0	0	0	0	0
28	Sample0141	93	45	0	0	54	0	45	0	0	O1 and (A or B or O)	94	52	47	0	0	47	0	52	0	(A or O) and B	94	97	0	0	2	0	97	0	0	O and (A or B)	94	51	46	0	2	0	51	44	2	(A or O) and B	94	94	1	0	4	0	0	1
97	Sample0142	529	0	0	0	99	0	0	0	0	O1	543	100	0	0	0	0	0	100	0	A or O	543	99	0	0	0	0	99	0	0	O and (A or B)	543	94	2	0	2	0	95	0	1	A or O	543	96	0	0	2	0	0	0
99	Sample0143	12	33	0	0	66	0	33	0	0	O1 and (A or B or O)	13	100	0	0	0	0	0	100	0	A or O	13	100	0	0	0	0	100	0	0	O and (A or B)	13	90	10	0	0	0	90	0	10	A or O	13	100	0	0	0	0	0	0
54	Sample0143	9	66	0	0	33	0	66	0	0	O1 and (A or B or O)	11	100	0	0	0	0	0	100	0	A or O	11	100	0	0	0	0	100	0	0	O and (A or B)	11	100	0	0	0	0	100	0	0	A or O	11	100	0	0	0	0	0	0
90	Sample0144	206	56	0	0	43	0	56	0	0	O1 and (A or B or O)	215	100	0	0	0	0	0	100	0	A or O	215	98	0	0	0	0	99	0	0	O and (A or B)	215	94	1	0	2	0	95	0	1	A or O	215	96	0	0	3	0	0	0
31	Sample0145	20	80	0	0	20	0	80	0	0	A or B or O	20	63	36	0	0	36	0	63	0	(A or O) and B	20	94	0	0	5	0	94	0	0	O and (A or B)	20	52	41	0	5	0	52	41	0	(A or O) and B	20	94	0	0	5	0	0	0
43	Sample0146	10	11	0	0	88	0	11	0	0	O1	13	100	0	0	0	0	0	100	0	A or O	13	100	0	0	0	0	100	0	0	O and (A or B)	13	100	0	0	0	0	100	0	0	A or O	13	100	0	0	0	0	0	0
52	Sample0146	40	48	0	0	51	0	48	0	0	O1 and (A or B or O)	43	100	0	0	0	0	0	100	0	A or O	43	100	0	0	0	0	100	0	0	O and (A or B)	43	100	0	0	0	0	100	0	0	A or O	43	100	0	0	0	0	0	0
96	Sample0147	129	0	0	0	99	0	0	0	0	O1	134	99	0	0	0	0	0	99	0	A or O	134	99	0	0	0	0	99	0	0	O and (A or B)	134	97	0	0	0	0	98	0	0	A or O	134	98	0	0	0	0	0	0
81	Sample0148	20	60	0	0	40	0	60	0	0	O1 and (A or B or O)	20	42	57	0	0	57	0	42	0	(A or O) and B	20	100	0	0	0	0	100	0	0	O and (A or B)	20	38	61	0	0	0	38	61	0	(A or O) and B	20	100	0	0	0	0	0	0
59	Sample0149	225	41	0	0	58	0	41	0	0	O1 and (A or B or O)	226	100	0	0	0	0	0	100	0	A or O	226	97	0	0	1	0	97	0	0	O and (A or B)	226	96	0	0	2	0	96	0	0	A or O	226	97	0	0	2	0	0	0
27	Sample0150	855	99	0	0	0	0	99	0	0	A or B or O	863	99	0	0	0	0	0	100	0	A or O	863	98	0	0	1	0	98	0	0	O and (A or B)	863	95	1	0	3	0	95	0	1	A or O	863	95	0	1	3	0	0	0
30	Sample0151	123	0	0	0	99	0	0	0	0	O1	124	100	0	0	0	0	0	100	0	A or O	124	97	0	0	2	0	97	0	0	O and (A or B)	124	94	1	0	4	0	94	0	1	A or O	124	95	0	0	4	0	0	0
52	Sample0152	28	62	0	0	37	0	62	0	0	O1 and (A or B or O)	30	100	0	0	0	0	0	100	0	A or O	30	100	0	0	0	0	100	0	0	O and (A or B)	30	96	3	0	0	0	96	0	3	A or O	30	100	0	0	0	0	0	0
84	Sample0153	508	0	0	0	99	0	0	0	0	O1	515	100	0	0	0	0	0	100	0	A or O	515	98	0	0	1	0	98	0	0	O and (A or B)	515	95	1	0	2	0	96	0	1	A or O	515	96	0	0	2	0	0	0
75	Sample0154	389	45	1	0	53	0	45	0	1	O1 and (A or B or O)	396	100	0	0	0	0	0	100	0	A or O	396	98	0	0	1	0	98	0	0	O and (A or B)	396	94	2	0	3	0	94	0	1	A or O	396	96	0	0	3	0	0	0
81	Sample0155	2	0	0	0	100	0	0	0	0	O1	3	100	0	0	0	0	0	100	0	A or O	3	100	0	0	0	0	100	0	0	O and (A or B)	3	100	0	0	0	0	100	0	0	A or O	3	50	0	50	0	0	0	0
73	Sample0156	1453	0	0	0	99	0	0	0	0	O1	1479	99	0	0	0	0	0	99	0	A or O	1479	98	0	0	1	0	98	0	0	O and (A or B)	1479	94	2	0	2	0	95	0	1	A or O	1479	96	0	0	2	0	0	0
17	Sample0157	1203	0	0	0	99	0	0	0	0	O1	1209	99	0	0	0	0	0	100	0	A or O	1209	99	0	0	0	0	99	0	0	O and (A or B)	1209	96	2	0	1	0	96	0	1	A or O	1209	97	0	0	1	0	0	0
62	Sample0158	844	0	0	0	98	0	0	0	0	O1	855	99	0	0	0	0	0	99	0	A or O	855	97	0	0	1	0	97	0	0	O and (A or B)	855	95	2	0	2	0	95	0	1	A or O	855	95	0	1	3	0	0	0
13	Sample0159	588	0	0	0	99	0	0	0	0	O1	596	100	0	0	0	0	0	100	0	A or O	596	98	0	0	0	0	98	0	0	O and (A or B)	596	95	2	0	2	0	95	0	2	A or O	596	96	0	0	2	0	0	0
95	Sample0160	745	46	0	0	52	0	46	0	0	O1 and (A or B or O)	753	99	0	0	0	0	0	99	0	A or O	752	53	44	1	0	44	54	0	0	O2 and (O or A or B)	752	95	2	0	1	0	95	0	2	A or O	752	97	0	0	1	0	0	0
63	Sample0161	91	0	0	0	100	0	0	0	0	O1	91	100	0	0	0	0	0	100	0	A or O	91	98	1	0	0	1	98	0	0	O and (A or B)	91	95	4	0	0	0	95	0	4	A or O	91	100	0	0	0	0	0	0
49	Sample0161	398	0	0	0	98	0	0	0	0	O1	402	100	0	0	0	0	0	100	0	A or O	402	98	0	0	1	0	98	0	0	O and (A or B)	402	96	1	0	1	0	97	0	1	A or O	402	98	0	0	1	0	0	0
61	Sample0162	108	95	0	0	3	0	95	0	0	A or B or O	110	45	53	0	0	53	0	45	0	(A or O) and B	110	100	0	0	0	0	100	0	0	O and (A or B)	110	46	52	0	1	0	46	51	1	(A or O) and B	110	97	0	0	2	0	0	0
1	Sample0163	72	100	0	0	0	0	100	0	0	A or B or O	74	41	58	0	0	58	0	41	0	(A or O) and B	74	100	0	0	0	0	100	0	0	O and (A or B)	74	44	55	0	0	0	44	52	3	(A or O) and B	74	97	1	0	1	0	1	0
17	Sample0163	17	93	0	0	6	0	93	0	0	A or B or O	17	40	60	0	0	60	0	40	0	(A or O) and B	17	91	8	0	0	0	91	8	0	O and (A or B)	17	53	46	0	0	0	53	38	7	(A or O) and B	17	93	0	0	6	0	0	0
33	Sample0164	605	0	0	0	99	0	0	0	0	O1	609	100	0	0	0	0	0	100	0	A or O	609	98	0	0	1	0	98	0	0	O and (A or B)	609	94	2	0	3	0	94	0	1	A or O	609	95	0	0	3	0	0	0
28	Sample0165	773	52	0	0	47	0	52	0	0	O1 and (A or B or O)	777	100	0	0	0	0	0	100	0	A or O	777	98	0	0	1	0	98	0	0	O and (A or B)	777	94	2	0	2	0	95	0	1	A or O	777	96	0	0	2	0	0	0
2	Sample0166	888	52	0	0	47	0	52	0	0	O1 and (A or B or O)	905	99	0	0	0	0	0	100	0	A or O	905	46	51	1	0	51	48	0	0	O2 and (O or A or B)	905	97	1	0	1	0	97	0	1	A or O	905	97	0	0	1	0	0	0
31	Sample0167	264	48	0	0	50	0	48	0	0	O1 and (A or B or O)	269	100	0	0	0	0	0	100	0	A or O	269	98	0	0	1	0	98	0	0	O and (A or B)	269	95	1	0	2	0	95	0	1	A or O	269	97	0	0	2	0	0	0
8	Sample0168	976	45	0	0	54	0	45	0	0	O1 and (A or B or O)	988	99	0	0	0	0	0	99	0	A or O	988	98	0	0	1	0	98	0	0	O and (A or B)	988	94	2	0	2	0	94	0	2	A or O	988	96	0	0	3	0	0	0
80	Sample0169	98	2	0	0	97	0	2	0	0	O1	104	97	2	0	0	1	0	97	1	A or O	104	100	0	0	0	0	100	0	0	O and (A or B)	104	93	6	0	0	1	93	1	3	A or O	104	96	1	1	1	0	1	0
3	Sample0170	1084	0	0	0	99	0	0	0	0	O1	1103	99	0	0	0	0	0	99	0	A or O	1103	99	0	0	0	0	99	0	0	O and (A or B)	1103	96	1	0	1	0	96	0	1	A or O	1103	97	0	0	2	0	0	0
13	Sample0171	162	0	0	0	99	0	0	0	0	O1	165	100	0	0	0	0	0	100	0	A or O	165	96	0	0	3	0	96	0	0	O and (A or B)	165	91	2	0	5	0	92	0	2	A or O	165	92	0	0	6	0	0	0
12	Sample0172	1066	52	0	0	47	0	52	0	0	O1 and (A or B or O)	1078	47	52	0	0	52	0	47	0	(A or O) and B	1078	98	0	0	0	0	98	0	0	O and (A or B)	1078	45	53	0	1	0	45	51	2	(A or O) and B	1078	97	0	0	1	0	0	0
65	Sample0173	8	12	0	0	87	0	12	0	0	O1	7	100	0	0	0	0	0	100	0	A or O	7	100	0	0	0	0	100	0	0	O and (A or B)	7	100	0	0	0	0	100	0	0	A or O	7	100	0	0	0	0	0	0
30	Sample0173	2	0	0	0	100	0	0	0	0	O1	2	100	0	0	0	0	0	100	0	A or O	2	100	0	0	0	0	100	0	0	O and (A or B)	2	100	0	0	0	0	100	0	0	A or O	2	100	0	0	0	0	0	0
51	Sample0174	27	3	0	0	96	0	3	0	0	O1	27	95	4	0	0	4	0	95	0	A or O	27	100	0	0	0	0	100	0	0	O and (A or B)	27	95	4	0	0	0	95	4	0	A or O	27	100	0	0	0	0	0	0
60	Sample0174	126	0	0	0	99	0	0	0	0	O1	125	98	0	0	0	0	0	98	0	A or O	125	100	0	0	0	0	100	0	0	O and (A or B)	125	98	1	0	0	0	98	0	0	A or O	125	100	0	0	0	0	0	0
95	Sample0175	72	0	0	0	100	0	0	0	0	O1	74	100	0	0	0	0	0	100	0	A or O	74	100	0	0	0	0	100	0	0	O and (A or B)	74	100	0	0	0	0	100	0	0	A or O	74	98	0	1	0	0	0	0
37	Sample0176	289	47	0	0	52	0	47	0	0	O1 and (A or B or O)	297	100	0	0	0	0	0	100	0	A or O	297	98	0	0	1	0	98	0	0	O and (A or B)	297	95	1	0	2	0	96	0	1	A or O	297	96	0	0	2	0	0	0
47	Sample0176	44	47	0	0	52	0	47	0	0	O1 and (A or B or O)	44	100	0	0	0	0	0	100	0	A or O	44	100	0	0	0	0	100	0	0	O and (A or B)	44	100	0	0	0	0	100	0	0	A or O	44	97	0	2	0	0	0	0
56	Sample0177	916	49	0	0	49	0	49	0	0	O1 and (A or B or O)	929	50	50	0	0	50	0	50	0	(A or O) and B	929	98	0	0	0	0	98	0	0	O and (A or B)	929	45	53	0	1	0	45	51	1	(A or O) and B	929	97	0	0	1	0	0	0
70	Sample0178	294	1	0	0	98	0	1	0	0	O1	298	99	0	0	0	0	0	99	0	A or O	298	100	0	0	0	0	100	0	0	O and (A or B)	298	96	2	0	1	0	96	0	2	A or O	298	97	0	0	1	0	0	0
16	Sample0179	1150	99	0	0	0	0	99	0	0	A or B or O	1168	99	0	0	0	0	0	99	0	A or O	1168	98	0	0	1	0	98	0	0	O and (A or B)	1168	95	2	0	1	0	95	0	2	A or O	1168	96	0	0	2	0	0	0
10	Sample0180	1057	48	0	0	50	0	48	0	0	O1 and (A or B or O)	1076	100	0	0	0	0	0	100	0	A or O	1076	98	0	0	0	0	98	0	0	O and (A or B)	1076	96	1	0	1	0	96	0	1	A or O	1076	96	0	0	2	0	0	0
71	Sample0181	480	0	0	0	99	0	0	0	0	O1	493	100	0	0	0	0	0	100	0	A or O	493	98	0	0	0	0	98	0	0	O and (A or B)	493	96	2	0	1	0	96	0	2	A or O	493	98	0	0	0	0	0	0
73	Sample0182	1161	47	0	0	52	0	47	0	0	O1 and (A or B or O)	1187	51	48	0	0	48	0	51	0	(A or O) and B	1187	98	0	0	1	0	98	0	0	O and (A or B)	1187	47	50	0	2	0	47	49	1	(A or O) and B	1187	96	0	0	2	0	0	0
25	Sample0183	491	47	0	0	51	0	47	0	0	O1 and (A or B or O)	499	51	47	0	0	47	0	51	0	(A or O) and B	499	99	0	0	0	0	99	0	0	O and (A or B)	499	47	50	0	1	0	47	48	1	(A or O) and B	499	97	0	0	1	0	0	0
3	Sample0184	282	0	0	0	100	0	0	0	0	O1	284	100	0	0	0	0	0	100	0	A or O	284	97	0	0	2	0	97	0	0	O and (A or B)	284	94	1	0	2	0	95	0	1	A or O	284	96	0	0	3	0	0	0
82	Sample0185	802	51	0	0	47	0	51	0	0	O1 and (A or B or O)	810	48	50	0	0	50	0	48	0	(A or O) and B	810	98	0	0	0	0	98	0	0	O and (A or B)	810	45	52	0	1	0	45	51	1	(A or O) and B	810	97	0	0	1	0	0	0
53	Sample0186	134	0	0	0	98	0	0	0	0	O1	136	99	0	0	0	0	0	100	0	A or O	136	99	0	0	0	0	99	0	0	O and (A or B)	136	94	3	0	1	0	94	0	2	A or O	136	98	0	0	1	0	0	0
28	Sample0187	595	0	0	0	99	0	0	0	0	O1	608	100	0	0	0	0	0	100	0	A or O	608	98	0	0	1	0	98	0	0	O and (A or B)	608	95	2	0	2	0	95	0	2	A or O	608	96	0	1	2	0	0	0
79	Sample0188	69	3	0	0	96	0	3	0	0	O1	72	96	3	0	0	3	0	96	0	A or O	72	96	1	0	1	1	96	0	0	O and (A or B)	72	92	5	0	1	0	92	3	1	A or O	72	95	0	3	1	0	0	0
93	Sample0189	267	53	0	0	46	0	53	0	0	O1 and (A or B or O)	269	100	0	0	0	0	0	100	0	A or O	269	100	0	0	0	0	100	0	0	O and (A or B)	269	97	1	0	1	0	97	0	0	A or O	269	98	0	0	1	0	0	0
57	Sample0190	159	1	0	0	98	0	1	0	0	O1	160	100	0	0	0	0	0	100	0	A or O	160	99	0	0	0	0	99	0	0	O and (A or B)	160	94	3	0	2	0	94	0	3	A or O	160	97	0	0	2	0	0	0
84	Sample0190	18	0	0	0	100	0	0	0	0	O1	18	100	0	0	0	0	0	100	0	A or O	18	100	0	0	0	0	100	0	0	O and (A or B)	18	100	0	0	0	0	100	0	0	A or O	18	100	0	0	0	0	0	0
89	Sample0191	1276	0	0	0	99	0	0	0	0	O1	1291	100	0	0	0	0	0	100	0	A or O	1291	98	0	0	1	0	98	0	0	O and (A or B)	1291	96	1	0	1	0	96	0	1	A or O	1291	96	0	0	2	0	0	0
80	Sample0192	826	53	0	0	46	0	53	0	0	O1 and (A or B or O)	826	99	0	0	0	0	0	99	0	A or O	826	98	0	0	1	0	98	0	0	O and (A or B)	826	94	1	0	2	0	95	0	1	A or O	826	95	0	0	3	0	0	0
88	Sample0193	1522	0	0	0	99	0	0	0	0	O1	1546	99	0	0	0	0	0	100	0	A or O	1546	98	0	0	1	0	98	0	0	O and (A or B)	1546	95	1	0	2	0	95	0	1	A or O	1546	96	0	0	3	0	0	0
97	Sample0194	370	49	0	0	50	0	49	0	0	O1 and (A or B or O)	374	54	44	0	0	44	0	54	0	(A or O) and B	374	99	0	0	0	0	99	0	0	O and (A or B)	374	51	47	0	0	0	51	45	2	(A or O) and B	374	98	0	0	0	0	0	0
61	Sample0195	148	51	0	0	48	0	51	0	0	O1 and (A or B or O)	149	100	0	0	0	0	0	100	0	A or O	149	98	0	0	1	0	98	0	0	O and (A or B)	149	95	2	0	1	0	95	0	2	A or O	149	97	0	0	1	0	0	0
43	Sample0195	40	51	0	0	48	0	51	0	0	O1 and (A or B or O)	41	100	0	0	0	0	0	100	0	A or O	41	100	0	0	0	0	100	0	0	O and (A or B)	41	97	0	0	2	0	97	0	0	A or O	41	97	0	0	2	0	0	0
22	Sample0196	1444	51	0	0	47	0	51	0	0	O1 and (A or B or O)	1460	99	0	0	0	0	0	99	0	A or O	1460	98	0	0	1	0	98	0	0	O and (A or B)	1460	93	3	0	2	0	94	0	2	A or O	1460	96	0	0	3	0	0	0
26	Sample0197	2201	99	0	0	0	0	99	0	0	A or B or O	2224	99	0	0	0	0	0	100	0	A or O	2224	98	0	0	1	0	98	0	0	O and (A or B)	2224	95	2	0	2	0	95	0	2	A or O	2224	96	0	0	2	0	0	0
54	Sample0198	637	52	0	0	46	0	52	0	0	O1 and (A or B or O)	646	46	53	0	0	53	0	46	0	(A or O) and B	646	99	0	0	0	0	99	0	0	O and (A or B)	646	42	56	0	0	0	42	54	1	(A or O) and B	646	97	0	0	1	0	0	0
54	Sample0199	1	100	0	0	0	0	100	0	0	A or B or O	2	100	0	0	0	0	0	100	0	A or O	2	100	0	0	0	0	100	0	0	O and (A or B)	2	100	0	0	0	0	100	0	0	A or O	2	0	0	0	0	-1	-1	-1
84	Sample0200	59	45	0	0	54	0	45	0	0	O1 and (A or B or O)	57	50	49	0	0	49	0	50	0	(A or O) and B	57	98	0	0	2	0	98	0	0	O and (A or B)	57	50	45	0	3	0	50	43	1	(A or O) and B	57	94	0	0	5	0	0	0
55	Sample0200	13	58	8	0	33	0	58	0	8	O1 and (A or B or O)	13	45	54	0	0	54	0	45	0	(A or O) and B	13	100	0	0	0	0	100	0	0	O and (A or B)	13	45	54	0	0	0	45	54	0	(A or O) and B	13	90	0	0	9	0	0	0
54	Sample0201	2	50	0	0	50	0	50	0	0	O1 and (A or B or O)	2	50	50	0	0	50	0	50	0	(A or O) and B	2	100	0	0	0	0	100	0	0	O and (A or B)	2	50	50	0	0	0	50	50	0	(A or O) and B	2	100	0	0	0	0	0	0
58	Sample0202	14	0	0	0	100	0	0	0	0	O1	14	100	0	0	0	0	0	100	0	A or O	14	100	0	0	0	0	100	0	0	O and (A or B)	14	100	0	0	0	0	100	0	0	A or O	14	100	0	0	0	0	0	0
45	Sample0202	8	0	0	0	100	0	0	0	0	O1	10	100	0	0	0	0	0	100	0	A or O	10	100	0	0	0	0	100	0	0	O and (A or B)	10	100	0	0	0	0	100	0	0	A or O	10	100	0	0	0	0	0	0
37	Sample0203	134	0	0	0	99	0	0	0	0	O1	132	99	0	0	0	0	0	99	0	A or O	132	100	0	0	0	0	100	0	0	O and (A or B)	132	96	3	0	0	0	96	0	3	A or O	132	99	0	0	0	0	0	0
43	Sample0203	68	0	0	0	100	0	0	0	0	O1	70	100	0	0	0	0	0	100	0	A or O	70	98	0	0	1	0	98	0	0	O and (A or B)	70	96	1	0	1	0	96	0	1	A or O	70	98	0	0	1	0	0	0
79	Sample0204	650	47	0	0	51	0	47	0	0	O1 and (A or B or O)	654	52	47	0	0	47	0	52	0	(A or O) and B	654	99	0	0	0	0	99	0	0	O and (A or B)	654	45	53	0	1	0	45	50	2	(A or O) and B	654	96	0	1	2	0	0	0
85	Sample0205	1320	99	0	0	0	0	99	0	0	A or B or O	1320	99	0	0	0	0	0	99	0	A or O	1320	97	0	0	2	0	97	0	0	O and (A or B)	1320	93	2	0	3	0	93	0	2	A or O	1320	94	0	0	4	0	0	0
34	Sample0206	1215	50	0	0	48	0	50	0	0	O1 and (A or B or O)	1234	99	0	0	0	0	0	99	0	A or O	1234	97	0	0	2	0	97	0	0	O and (A or B)	1234	93	2	0	3	0	94	0	2	A or O	1234	95	0	0	3	0	0	0
25	Sample0207	1348	50	0	0	49	0	50	0	0	O1 and (A or B or O)	1375	50	48	0	0	48	0	50	0	(A or O) and B	1375	98	0	0	1	0	98	0	0	O and (A or B)	1375	46	50	0	2	0	46	48	2	(A or O) and B	1375	96	0	0	3	0	0	0
65	Sample0208	131	98	1	0	0	0	98	0	0	A or B or O	134	51	48	0	0	48	0	51	0	(A or O) and B	134	97	1	0	2	0	97	1	0	O and (A or B)	134	51	44	0	3	0	51	43	0	(A or O) and B	134	94	0	0	5	0	0	0
14	Sample0208	5	100	0	0	0	0	100	0	0	A or B or O	5	60	40	0	0	40	0	60	0	(A or O) and B	5	100	0	0	0	0	100	0	0	O and (A or B)	5	50	50	0	0	0	50	50	0	(A or O) and B	5	100	0	0	0	0	0	0
49	Sample0209	86	0	0	0	100	0	0	0	0	O1	89	100	0	0	0	0	0	100	0	A or O	89	100	0	0	0	0	100	0	0	O and (A or B)	89	94	2	0	2	0	94	0	2	A or O	89	97	0	0	2	0	0	0
11	Sample0210	3500	0	0	0	99	0	0	0	0	O1	3553	99	0	0	0	0	0	99	0	A or O	3553	97	0	0	2	0	97	0	0	O and (A or B)	3553	94	2	0	3	0	94	0	2	A or O	3553	95	0	0	3	0	0	0
28	Sample0211	2390	0	0	0	99	0	0	0	0	O1	2427	99	0	0	0	0	0	99	0	A or O	2427	97	0	0	2	0	97	0	0	O and (A or B)	2427	93	3	0	3	0	93	0	2	A or O	2427	95	0	0	3	0	0	0
18	Sample0212	1021	52	0	0	46	0	52	0	0	O1 and (A or B or O)	1041	100	0	0	0	0	0	100	0	A or O	1041	97	0	0	2	0	97	0	0	O and (A or B)	1041	94	2	0	3	0	94	0	2	A or O	1041	96	0	0	3	0	0	0
55	Sample0212	362	42	0	0	57	0	42	0	0	O1 and (A or B or O)	364	100	0	0	0	0	0	100	0	A or O	364	97	0	0	2	0	97	0	0	O and (A or B)	364	93	2	0	3	0	94	0	2	A or O	364	96	0	0	3	0	0	0
98	Sample0213	486	0	0	0	99	0	0	0	0	O1	489	100	0	0	0	0	0	100	0	A or O	489	96	0	0	2	0	97	0	0	O and (A or B)	489	92	4	0	3	0	92	0	3	A or O	489	95	0	1	3	0	0	0
42	Sample0214	149	0	0	0	99	0	0	0	0	O1	151	100	0	0	0	0	0	100	0	A or O	151	98	0	0	1	0	98	0	0	O and (A or B)	151	97	1	0	0	0	97	0	1	A or O	151	99	0	0	0	0	0	0
36	Sample0214	133	0	0	0	98	0	0	0	0	O1	135	99	0	0	0	0	0	99	0	A or O	135	100	0	0	0	0	100	0	0	O and (A or B)	135	96	3	0	0	0	96	0	2	A or O	135	100	0	0	0	0	0	0
20	Sample0215	304	98	0	0	0	0	98	0	0	A or B or O	311	45	54	0	0	54	0	45	0	(A or O) and B	311	97	0	0	1	0	97	0	0	O and (A or B)	311	40	56	0	2	0	40	55	0	(A or O) and B	311	96	1	0	2	0	0	0
79	Sample0216	978	0	0	0	99	0	0	0	0	O1	995	100	0	0	0	0	0	100	0	A or O	995	98	0	0	1	0	98	0	0	O and (A or B)	995	95	2	0	2	0	95	0	1	A or O	995	96	0	0	2	0	0	0
61	Sample0217	488	0	0	0	99	0	0	0	0	O1	500	100	0	0	0	0	0	100	0	A or O	500	98	0	0	1	0	98	0	0	O and (A or B)	500	95	2	0	2	0	95	0	1	A or O	500	96	0	0	2	0	0	0
71	Sample0218	666	0	0	0	99	0	0	0	0	O1	680	99	0	0	0	0	0	99	0	A or O	680	98	0	0	1	0	98	0	0	O and (A or B)	680	97	1	0	1	0	97	0	1	A or O	680	97	0	0	1	0	0	0
27	Sample0219	1135	0	0	0	99	0	0	0	0	O1	1150	99	0	0	0	0	0	99	0	A or O	1150	97	0	0	2	0	97	0	0	O and (A or B)	1150	93	2	0	4	0	93	0	2	A or O	1150	95	0	0	4	0	0	0
94	Sample0219	381	0	0	0	99	0	0	0	0	O1	384	100	0	0	0	0	0	100	0	A or O	384	98	0	0	1	0	98	0	0	O and (A or B)	384	94	2	0	2	0	94	0	2	A or O	384	97	0	0	2	0	0	0
5	Sample0220	70	0	0	0	100	0	0	0	0	O1	72	100	0	0	0	0	0	100	0	A or O	72	98	0	0	1	0	98	0	0	O and (A or B)	72	96	1	0	1	0	96	0	1	A or O	72	96	0	1	1	0	0	0
86	Sample0221	1153	53	0	0	46	0	53	0	0	O1 and (A or B or O)	1159	46	53	0	0	53	0	46	0	(A or O) and B	1159	98	0	0	1	0	98	0	0	O and (A or B)	1159	41	56	0	1	0	42	54	1	(A or O) and B	1159	97	0	0	1	0	0	0
20	Sample0222	575	99	0	0	0	0	99	0	0	A or B or O	577	100	0	0	0	0	0	100	0	A or O	577	46	51	1	0	51	47	0	0	O2 and (O or A or B)	577	98	0	0	1	0	98	0	0	A or O	576	98	0	0	1	0	0	0
41	Sample0223	114	0	0	0	99	0	0	0	0	O1	113	100	0	0	0	0	0	100	0	A or O	113	98	0	0	1	0	98	0	0	O and (A or B)	113	97	1	0	1	0	97	0	1	A or O	113	97	0	1	1	0	0	0
11	Sample0223	1	0	0	0	100	0	0	0	0	O1	1	100	0	0	0	0	0	100	0	A or O	1	100	0	0	0	0	100	0	0	O and (A or B)	1	100	0	0	0	0	100	0	0	A or O	1	100	0	0	0	0	0	0
92	Sample0224	862	0	0	0	99	0	0	0	0	O1	874	100	0	0	0	0	0	100	0	A or O	874	98	0	0	1	0	98	0	0	O and (A or B)	874	94	2	0	3	0	94	0	2	A or O	874	95	0	0	3	0	0	0
38	Sample0225	1106	0	0	0	99	0	0	0	0	O1	1124	100	0	0	0	0	0	100	0	A or O	1124	98	0	0	1	0	98	0	0	O and (A or B)	1124	94	2	0	2	0	94	0	2	A or O	1124	96	0	0	2	0	0	0
73	Sample0226	282	43	0	0	55	0	43	0	0	O1 and (A or B or O)	284	100	0	0	0	0	0	100	0	A or O	284	98	0	0	1	0	98	0	0	O and (A or B)	284	94	3	0	1	0	94	0	3	A or O	284	96	0	0	2	0	0	0
23	Sample0227	2	50	0	0	50	0	50	0	0	O1 and (A or B or O)	7	66	33	0	0	33	0	66	0	(A or O) and B	7	100	0	0	0	0	100	0	0	O and (A or B)	7	80	20	0	0	0	80	20	0	A or O	7	83	0	16	0	0	0	0
90	Sample0228	604	45	0	0	53	0	45	0	0	O1 and (A or B or O)	612	99	0	0	0	0	0	99	0	A or O	612	98	0	0	1	0	98	0	0	O and (A or B)	612	93	3	0	2	0	94	0	2	A or O	612	96	0	0	2	0	0	0
11	Sample0228	97	54	2	0	43	1	54	0	1	O1 and (A or B or O)	99	100	0	0	0	0	0	100	0	A or O	99	98	0	0	1	0	98	0	0	O and (A or B)	99	95	2	0	2	0	95	0	2	A or O	99	97	0	0	2	0	0	0
19	Sample0229	1853	50	0	0	48	0	50	0	0	O1 and (A or B or O)	1878	49	50	0	0	50	0	49	0	(A or O) and B	1878	98	0	0	1	0	98	0	0	O and (A or B)	1878	44	53	0	2	0	44	50	1	(A or O) and B	1878	97	0	0	2	0	0	0
92	Sample0230	1041	50	0	0	48	0	50	0	0	O1 and (A or B or O)	1056	99	0	0	0	0	0	99	0	A or O	1056	97	0	0	1	0	97	0	0	O and (A or B)	1056	94	2	0	2	0	94	0	1	A or O	1056	96	0	0	3	0	0	0
85	Sample0231	25	0	4	0	95	0	0	0	4	O1	27	100	0	0	0	0	0	100	0	A or O	27	100	0	0	0	0	100	0	0	O and (A or B)	27	100	0	0	0	0	100	0	0	A or O	27	100	0	0	0	0	0	0
36	Sample0231	11	0	0	0	100	0	0	0	0	O1	11	100	0	0	0	0	0	100	0	A or O	11	100	0	0	0	0	100	0	0	O and (A or B)	11	100	0	0	0	0	100	0	0	A or O	11	100	0	0	0	0	0	0
42	Sample0232	7	0	0	0	100	0	0	0	0	O1	7	100	0	0	0	0	0	100	0	A or O	7	100	0	0	0	0	100	0	0	O and (A or B)	7	100	0	0	0	0	100	0	0	A or O	7	100	0	0	0	0	0	0
86	Sample0232	1	100	0	0	0	0	100	0	0	A or B or O	1	100	0	0	0	0	0	100	0	A or O	1	100	0	0	0	0	100	0	0	O and (A or B)	1	100	0	0	0	0	100	0	0	A or O	1	100	0	0	0	0	0	0
89	Sample0233	1674	52	0	0	46	0	52	0	0	O1 and (A or B or O)	1692	99	0	0	0	0	0	99	0	A or O	1692	98	0	0	1	0	98	0	0	O and (A or B)	1692	94	2	0	2	0	94	0	2	A or O	1692	96	0	0	2	0	0	0
54	Sample0233	1603	48	0	0	51	0	48	0	0	O1 and (A or B or O)	1624	100	0	0	0	0	0	100	0	A or O	1624	98	0	0	0	0	99	0	0	O and (A or B)	1624	95	2	0	2	0	95	0	1	A or O	1624	96	0	0	2	0	0	0
59	Sample0234	8	0	0	0	100	0	0	0	0	O1	8	100	0	0	0	0	0	100	0	A or O	8	100	0	0	0	0	100	0	0	O and (A or B)	8	100	0	0	0	0	100	0	0	A or O	8	100	0	0	0	0	0	0
30	Sample0234	2	0	0	0	100	0	0	0	0	O1	2	100	0	0	0	0	0	100	0	A or O	2	100	0	0	0	0	100	0	0	O and (A or B)	2	100	0	0	0	0	100	0	0	A or O	2	100	0	0	0	0	0	0
59	Sample0235	391	0	0	0	99	0	0	0	0	O1	412	99	0	0	0	0	0	99	0	A or O	412	98	0	0	0	0	98	0	0	O and (A or B)	412	94	2	0	2	0	94	0	2	A or O	412	96	0	0	3	0	0	0
85	Sample0235	81	0	1	0	98	0	0	0	1	O1	81	100	0	0	0	0	0	100	0	A or O	81	100	0	0	0	0	100	0	0	O and (A or B)	81	98	1	0	0	1	98	0	0	A or O	81	100	0	0	0	0	0	0
21	Sample0236	1323	52	0	0	46	0	52	0	0	O1 and (A or B or O)	1352	48	51	0	0	51	0	48	0	(A or O) and B	1352	98	0	0	0	0	99	0	0	O and (A or B)	1352	44	54	0	1	0	44	53	1	(A or O) and B	1352	97	0	0	1	0	0	0
70	Sample0237	11	60	0	0	40	0	60	0	0	O1 and (A or B or O)	12	44	55	0	0	55	0	44	0	(A or O) and B	12	100	0	0	0	0	100	0	0	O and (A or B)	12	42	57	0	0	0	42	57	0	(A or O) and B	12	100	0	0	0	0	0	0
47	Sample0237	4	50	0	0	50	0	50	0	0	O1 and (A or B or O)	4	75	25	0	0	25	0	75	0	(A or O) and B	4	100	0	0	0	0	100	0	0	O and (A or B)	4	66	33	0	0	0	66	33	0	(A or O) and B	4	100	0	0	0	0	0	0
74	Sample0238	3140	0	0	0	99	0	0	0	0	O1	3186	99	0	0	0	0	0	99	0	A or O	3186	97	0	0	2	0	97	0	0	O and (A or B)	3186	93	2	0	3	0	94	0	2	A or O	3186	95	0	0	3	0	0	0
88	Sample0238	3589	0	0	0	99	0	0	0	0	O1	3618	99	0	0	0	0	0	99	0	A or O	3618	99	0	0	0	0	99	0	0	O and (A or B)	3618	94	2	0	2	0	95	0	2	A or O	3618	96	0	0	2	0	0	0
55	Sample0239	1460	0	0	0	99	0	0	0	0	O1	1491	100	0	0	0	0	0	100	0	A or O	1491	98	0	0	1	0	98	0	0	O and (A or B)	1491	94	2	0	2	0	94	0	2	A or O	1491	96	0	0	2	0	0	0
7	Sample0240	214	43	0	0	56	0	43	0	0	O1 and (A or B or O)	216	100	0	0	0	0	0	100	0	A or O	216	97	0	0	1	0	98	0	0	O and (A or B)	216	93	3	0	2	0	93	0	2	A or O	216	95	1	0	3	0	0	0
14	Sample0241	553	0	0	0	99	0	0	0	0	O1	559	99	0	0	0	0	0	99	0	A or O	559	97	0	0	2	0	97	0	0	O and (A or B)	559	92	3	0	3	0	93	0	2	A or O	559	94	0	0	4	0	0	0
12	Sample0242	1671	0	0	0	99	0	0	0	0	O1	1701	99	0	0	0	0	0	99	0	A or O	1701	98	0	0	0	0	98	0	0	O and (A or B)	1701	96	1	0	1	0	96	0	1	A or O	1701	97	0	0	1	0	0	0
53	Sample0243	456	51	0	0	47	0	51	0	0	O1 and (A or B or O)	463	100	0	0	0	0	0	100	0	A or O	463	98	0	0	1	0	98	0	0	O and (A or B)	463	96	1	0	2	0	96	0	1	A or O	463	96	0	0	3	0	0	0
51	Sample0244	775	99	0	0	0	0	99	0	0	A or B or O	777	100	0	0	0	0	0	100	0	A or O	777	99	0	0	0	0	99	0	0	O and (A or B)	777	95	2	0	2	0	95	0	2	A or O	777	96	0	0	2	0	0	0
10	Sample0245	2215	49	0	0	50	0	49	0	0	O1 and (A or B or O)	2228	99	0	0	0	0	0	99	0	A or O	2228	98	0	0	0	0	98	0	0	O and (A or B)	2228	95	2	0	2	0	95	0	1	A or O	2228	96	0	0	2	0	0	0
89	Sample0246	40	51	2	0	46	0	51	2	0	O1 and (A or B or O)	41	45	54	0	0	54	0	45	0	(A or O) and B	41	97	0	0	2	0	97	0	0	O and (A or B)	41	39	57	0	2	0	39	57	0	(A or O) and B	41	97	0	0	2	0	0	0
37	Sample0247	8	0	0	0	100	0	0	0	0	O1	8	100	0	0	0	0	0	100	0	A or O	8	100	0	0	0	0	100	0	0	O and (A or B)	8	83	0	0	16	0	83	0	0	A or O	8	80	0	0	20	0	0	0
66	Sample0247	107	2	0	0	98	0	2	0	0	O1	108	99	0	0	0	0	0	99	0	A or O	108	98	0	0	1	0	98	0	0	O and (A or B)	108	92	3	0	4	0	92	1	2	A or O	108	93	0	1	5	0	0	0
35	Sample0248	1119	49	0	0	50	0	49	0	0	O1 and (A or B or O)	1143	51	48	0	0	48	0	51	0	(A or O) and B	1143	99	0	0	0	0	99	0	0	O and (A or B)	1143	50	49	0	0	0	50	47	1	(A or O) and B	1143	98	0	0	1	0	0	0
34	Sample0249	380	98	0	0	0	0	98	0	0	A or B or O	381	50	49	0	0	49	0	50	0	(A or O) and B	381	98	0	0	1	0	98	0	0	O and (A or B)	381	46	51	0	2	0	46	50	1	(A or O) and B	381	96	0	0	2	0	0	0
27	Sample0250	207	50	0	0	49	0	50	0	0	O1 and (A or B or O)	207	100	0	0	0	0	0	100	0	A or O	207	99	0	0	0	0	99	0	0	O and (A or B)	207	95	3	0	0	0	95	0	2	A or O	207	99	0	0	0	0	0	0
46	Sample0251	631	0	0	0	99	0	0	0	0	O1	633	100	0	0	0	0	0	100	0	A or O	633	99	0	0	0	0	99	0	0	O and (A or B)	633	96	1	0	1	0	96	0	1	A or O	633	96	0	0	2	0	0	0
31	Sample0252	1610	0	0	0	99	0	0	0	0	O1	1626	99	0	0	0	0	0	99	0	A or O	1626	98	0	0	1	0	98	0	0	O and (A or B)	1626	96	1	0	1	0	96	0	1	A or O	1626	96	0	0	2	0	0	0
91	Sample0253	669	0	0	0	99	0	0	0	0	O1	677	99	0	0	0	0	0	99	0	A or O	677	98	0	0	1	0	98	0	0	O and (A or B)	677	95	2	0	2	0	95	0	1	A or O	677	96	0	0	2	0	0	0
80	Sample0254	13	100	0	0	0	0	100	0	0	A or B or O	13	100	0	0	0	0	0	100	0	A or O	13	100	0	0	0	0	100	0	0	O and (A or B)	13	91	8	0	0	0	91	0	8	A or O	13	100	0	0	0	0	0	0
53	Sample0255	38	0	0	0	100	0	0	0	0	O1	41	100	0	0	0	0	0	100	0	A or O	41	96	0	0	3	0	96	0	0	O and (A or B)	41	93	0	0	6	0	93	0	0	A or O	41	91	0	2	5	0	0	0
24	Sample0255	2	0	0	0	100	0	0	0	0	O1	1	100	0	0	0	0	0	100	0	A or O	1	100	0	0	0	0	100	0	0	O and (A or B)	1	100	0	0	0	0	100	0	0	A or O	1	100	0	0	0	0	0	0
38	Sample0256	228	0	0	0	100	0	0	0	0	O1	233	100	0	0	0	0	0	100	0	A or O	233	99	0	0	0	0	99	0	0	O and (A or B)	233	98	0	0	1	0	98	0	0	A or O	233	98	0	0	1	0	0	0
85	Sample0257	139	0	1	0	98	1	0	0	0	O1	140	100	0	0	0	0	0	100	0	A or O	140	100	0	0	0	0	100	0	0	O and (A or B)	140	98	0	0	0	0	99	0	0	A or O	140	98	0	0	0	0	0	0
20	Sample0258	849	0	0	0	99	0	0	0	0	O1	860	100	0	0	0	0	0	100	0	A or O	860	99	0	0	0	0	99	0	0	O and (A or B)	860	96	1	0	0	0	97	0	1	A or O	860	98	0	0	0	0	0	0
75	Sample0259	318	100	0	0	0	0	100	0	0	A or B or O	316	54	45	0	0	45	0	54	0	(A or O) and B	316	100	0	0	0	0	100	0	0	O and (A or B)	316	50	49	0	0	0	50	48	1	(A or O) and B	316	100	0	0	0	0	0	0
97	Sample0260	672	0	0	0	99	0	0	0	0	O1	683	99	0	0	0	0	0	100	0	A or O	683	97	0	0	1	0	97	0	0	O and (A or B)	683	96	0	0	2	0	96	0	0	A or O	683	95	0	1	2	0	0	0
78	Sample0261	1262	50	0	0	49	0	50	0	0	O1 and (A or B or O)	1273	100	0	0	0	0	0	100	0	A or O	1273	99	0	0	0	0	99	0	0	O and (A or B)	1273	96	1	0	1	0	96	0	1	A or O	1273	98	0	0	1	0	0	0
92	Sample0262	163	0	0	0	99	0	0	0	0	O1	170	100	0	0	0	0	0	100	0	A or O	170	97	0	0	1	0	98	0	0	O and (A or B)	170	93	3	0	3	0	93	0	3	A or O	170	96	0	0	2	0	0	0
33	Sample0263	393	52	0	0	46	0	52	0	0	O1 and (A or B or O)	397	100	0	0	0	0	0	100	0	A or O	397	98	0	0	1	0	98	0	0	O and (A or B)	397	93	4	0	2	0	93	0	4	A or O	397	97	0	0	2	0	0	0
93	Sample0264	24	0	0	0	100	0	0	0	0	O1	26	100	0	0	0	0	0	100	0	A or O	26	95	0	0	4	0	95	0	0	O and (A or B)	26	95	0	0	4	0	95	0	0	A or O	26	95	0	0	4	0	0	0
36	Sample0265	33	74	0	0	25	0	74	0	0	O1 and (A or B or O)	34	100	0	0	0	0	0	100	0	A or O	34	96	0	0	3	0	96	0	0	O and (A or B)	34	89	3	0	6	0	89	0	3	A or O	34	93	0	0	6	0	0	0
45	Sample0266	16	0	0	0	100	0	0	0	0	O1	19	100	0	0	0	0	0	100	0	A or O	19	100	0	0	0	0	100	0	0	O and (A or B)	19	100	0	0	0	0	100	0	0	A or O	19	100	0	0	0	0	0	0
96	Sample0267	464	52	0	0	47	0	52	0	0	O1 and (A or B or O)	464	100	0	0	0	0	0	100	0	A or O	464	98	0	0	1	0	98	0	0	O and (A or B)	464	96	1	0	1	0	97	0	1	A or O	464	97	0	0	1	0	0	0
22	Sample0268	488	50	0	0	48	0	50	0	0	O1 and (A or B or O)	492	100	0	0	0	0	0	100	0	A or O	492	99	0	0	0	0	99	0	0	O and (A or B)	492	95	2	0	1	0	95	0	2	A or O	492	97	0	0	1	0	0	0
44	Sample0269	89	45	1	0	53	0	45	0	1	O1 and (A or B or O)	96	100	0	0	0	0	0	100	0	A or O	96	98	0	0	1	0	98	0	0	O and (A or B)	96	97	1	0	1	0	97	0	1	A or O	96	96	0	1	2	0	0	0
64	Sample0270	1533	0	0	0	99	0	0	0	0	O1	1556	100	0	0	0	0	0	100	0	A or O	1556	98	0	0	1	0	98	0	0	O and (A or B)	1556	96	1	0	1	0	97	0	1	A or O	1556	97	0	0	1	0	0	0
7	Sample0271	31	48	0	0	51	0	48	0	0	O1 and (A or B or O)	31	51	48	0	0	48	0	51	0	(A or O) and B	31	100	0	0	0	0	100	0	0	O and (A or B)	31	41	50	0	8	0	41	50	0	(A or O) and B	31	89	0	3	7	0	0	0
5	Sample0271	5	60	0	0	40	0	60	0	0	O1 and (A or B or O)	5	66	33	0	0	33	0	66	0	(A or O) and B	5	100	0	0	0	0	100	0	0	O and (A or B)	5	60	40	0	0	20	60	20	0		5	100	0	0	0	0	0	0
31	Sample0272	18	0	0	0	100	0	0	0	0	O1	18	93	0	6	0	0	0	100	0	A or O	18	100	0	0	0	0	100	0	0	O and (A or B)	18	92	0	0	7	0	92	0	0	A or O	18	92	0	0	7	0	0	0
32	Sample0272	3	0	0	0	100	0	0	0	0	O1	3	100	0	0	0	0	0	100	0	A or O	3	100	0	0	0	0	100	0	0	O and (A or B)	3	100	0	0	0	0	100	0	0	A or O	3	100	0	0	0	0	0	0
82	Sample0273	70	54	4	0	41	0	54	0	4	O1 and (A or B or O)	70	100	0	0	0	0	0	100	0	A or O	70	100	0	0	0	0	100	0	0	O and (A or B)	70	98	0	0	1	0	98	0	0	A or O	70	95	1	1	1	1	0	0
39	Sample0274	965	50	0	0	48	0	50	0	0	O1 and (A or B or O)	966	100	0	0	0	0	0	100	0	A or O	966	99	0	0	0	0	99	0	0	O and (A or B)	966	96	2	0	1	0	96	0	2	A or O	966	97	0	0	1	0	0	0
13	Sample0275	269	55	0	0	43	0	55	0	0	O1 and (A or B or O)	271	98	0	0	0	0	0	99	0	A or O	271	99	0	0	0	0	99	0	0	O and (A or B)	271	97	1	0	0	0	97	0	1	A or O	271	98	0	0	0	0	0	0
30	Sample0276	383	0	0	0	100	0	0	0	0	O1	393	100	0	0	0	0	0	100	0	A or O	393	98	0	0	1	0	98	0	0	O and (A or B)	393	95	1	0	1	0	96	0	1	A or O	393	97	0	0	2	0	0	0
54	Sample0277	295	0	0	0	98	0	0	0	0	O1	299	99	0	0	0	0	0	99	0	A or O	299	99	0	0	0	0	99	0	0	O and (A or B)	299	96	2	0	1	0	96	0	2	A or O	299	97	0	0	1	0	0	0
2	Sample0278	40	48	0	0	51	0	48	0	0	O1 and (A or B or O)	40	100	0	0	0	0	0	100	0	A or O	40	96	0	0	3	0	96	0	0	O and (A or B)	40	90	3	0	6	0	90	0	3	A or O	40	93	0	0	6	0	0	0
28	Sample0279	125	0	0	0	99	0	0	0	0	O1	126	99	0	0	0	0	0	99	0	A or O	126	100	0	0	0	0	100	0	0	O and (A or B)	126	97	0	0	1	0	97	0	0	A or O	126	96	0	0	2	0	0	0
3	Sample0280	733	0	0	0	99	0	0	0	0	O1	735	100	0	0	0	0	0	100	0	A or O	735	98	0	0	1	0	98	0	0	O and (A or B)	735	95	1	0	2	0	96	0	1	A or O	735	96	0	0	2	0	0	0
33	Sample0281	634	46	0	0	53	0	46	0	0	O1 and (A or B or O)	639	52	47	0	0	47	0	52	0	(A or O) and B	639	99	0	0	0	0	99	0	0	O and (A or B)	639	50	49	0	0	0	50	46	2	(A or O) and B	639	98	0	0	0	0	0	0
93	Sample0282	972	54	0	0	45	0	54	0	0	O1 and (A or B or O)	972	99	0	0	0	0	0	100	0	A or O	972	98	0	0	1	0	98	0	0	O and (A or B)	972	95	2	0	1	0	95	0	1	A or O	972	96	0	0	2	0	0	0
84	Sample0283	97	0	0	0	100	0	0	0	0	O1	96	100	0	0	0	0	0	100	0	A or O	96	98	1	0	0	1	98	0	0	O and (A or B)	96	98	1	0	0	0	98	0	1	A or O	96	100	0	0	0	0	0	0
9	Sample0284	953	49	0	0	49	0	50	0	0	O1 and (A or B or O)	964	100	0	0	0	0	0	100	0	A or O	964	99	0	0	0	0	99	0	0	O and (A or B)	964	96	1	0	1	0	96	0	1	A or O	964	97	0	0	1	0	0	0
54	Sample0285	2725	99	0	0	0	0	99	0	0	A or B or O	2751	51	48	0	0	48	0	51	0	(A or O) and B	2751	99	0	0	0	0	99	0	0	O and (A or B)	2751	47	50	0	1	0	48	48	1	(A or O) and B	2751	97	0	0	1	0	0	0
10	Sample0286	1	0	0	0	100	0	0	0	0	O1	1	100	0	0	0	0	0	100	0	A or O	1	100	0	0	0	0	100	0	0	O and (A or B)	1	100	0	0	0	0	100	0	0	A or O	1	100	0	0	0	0	0	0
71	Sample0287	17	53	0	0	46	0	53	0	0	O1 and (A or B or O)	17	100	0	0	0	0	0	100	0	A or O	17	92	0	0	7	0	92	0	0	O and (A or B)	17	92	0	0	7	0	92	0	0	A or O	17	93	0	0	6	0	0	0
92	Sample0288	1041	52	0	0	47	0	52	0	0	O1 and (A or B or O)	1047	100	0	0	0	0	0	100	0	A or O	1047	98	0	0	1	0	98	0	0	O and (A or B)	1047	95	1	0	1	0	96	0	1	A or O	1047	97	0	0	2	0	0	0
82	Sample0289	90	52	0	0	47	0	52	0	0	O1 and (A or B or O)	89	100	0	0	0	0	0	100	0	A or O	89	48	48	2	0	48	51	0	0	O2 and (O or A or B)	89	94	3	0	1	0	94	0	3	A or O	89	98	0	0	1	0	0	0
25	Sample0290	64	50	1	0	48	0	50	0	1	O1 and (A or B or O)	65	100	0	0	0	0	0	100	0	A or O	65	100	0	0	0	0	100	0	0	O and (A or B)	65	100	0	0	0	0	100	0	0	A or O	65	94	1	3	0	0	0	1
74	Sample0291	13	0	0	0	100	0	0	0	0	O1	13	100	0	0	0	0	0	100	0	A or O	13	100	0	0	0	0	100	0	0	O and (A or B)	13	100	0	0	0	0	100	0	0	A or O	13	91	0	0	8	0	0	0
73	Sample0292	421	0	0	0	99	0	0	0	0	O1	424	99	0	0	0	0	0	99	0	A or O	424	99	0	0	0	0	99	0	0	O and (A or B)	424	94	2	0	2	0	94	0	2	A or O	424	96	0	1	2	0	0	0
19	Sample0293	435	49	0	0	50	0	49	0	0	O1 and (A or B or O)	437	100	0	0	0	0	0	100	0	A or O	437	98	0	0	1	0	98	0	0	O and (A or B)	437	96	1	0	1	0	96	0	0	A or O	437	96	0	0	2	0	0	0
79	Sample0294	9	44	0	0	55	0	44	0	0	O1 and (A or B or O)	12	72	27	0	0	27	0	72	0	(A or O) and B	12	90	0	0	9	0	90	0	0	O and (A or B)	12	72	18	0	9	0	72	18	0		12	91	0	0	8	0	0	0
46	Sample0294	56	45	1	0	52	1	45	0	0	O1 and (A or B or O)	58	57	40	0	1	40	0	57	0	(A or O) and B	58	100	0	0	0	0	100	0	0	O and (A or B)	58	53	44	0	2	0	53	44	0	(A or O) and B	58	98	0	0	1	0	0	0
3	Sample0295	13	0	0	0	100	0	0	0	0	O1	14	100	0	0	0	0	0	100	0	A or O	14	100	0	0	0	0	100	0	0	O and (A or B)	14	90	9	0	0	0	90	0	9	A or O	14	100	0	0	0	0	0	0
22	Sample0296	993	0	0	0	100	0	0	0	0	O1	1001	100	0	0	0	0	0	100	0	A or O	1001	98	0	0	1	0	98	0	0	O and (A or B)	1001	95	1	0	2	0	96	0	1	A or O	1001	97	0	0	2	0	0	0
61	Sample0297	1001	50	0	0	49	0	50	0	0	O1 and (A or B or O)	1014	100	0	0	0	0	0	100	0	A or O	1014	98	0	0	1	0	98	0	0	O and (A or B)	1014	95	2	0	2	0	95	0	2	A or O	1014	97	0	0	2	0	0	0
20	Sample0298	69	98	1	0	0	0	98	0	1	A or B or O	68	96	3	0	0	3	0	96	0	A or O	68	100	0	0	0	0	100	0	0	O and (A or B)	68	96	3	0	0	0	96	3	0	A or O	68	98	0	0	1	0	0	0
42	Sample0299	393	0	0	0	99	0	0	0	0	O1	396	100	0	0	0	0	0	100	0	A or O	396	98	0	0	0	0	98	0	0	O and (A or B)	396	96	1	0	1	0	96	0	1	A or O	396	96	0	1	2	0	0	0
98	Sample0300	126	0	0	0	99	0	0	0	0	O1	131	100	0	0	0	0	0	100	0	A or O	131	97	0	0	2	0	97	0	0	O and (A or B)	131	95	2	0	1	0	95	0	2	A or O	131	96	0	0	2	0	0	0
87	Sample0301	57	0	1	0	98	0	0	0	1	O1	60	100	0	0	0	0	0	100	0	A or O	60	100	0	0	0	0	100	0	0	O and (A or B)	60	98	1	0	0	0	98	0	1	A or O	60	98	0	0	1	0	0	0
17	Sample0302	6	75	0	0	25	0	75	0	0	O1 and (A or B or O)	7	80	20	0	0	20	0	80	0	A or O	7	100	0	0	0	0	100	0	0	O and (A or B)	7	75	25	0	0	0	75	25	0	(A or O) and B	7	100	0	0	0	0	0	0
82	Sample0302	7	50	0	0	50	0	50	0	0	O1 and (A or B or O)	9	77	22	0	0	22	0	77	0	(A or O) and B	9	100	0	0	0	0	100	0	0	O and (A or B)	9	66	33	0	0	0	66	22	11	(A or O) and B	9	100	0	0	0	0	0	0
83	Sample0303	5	0	0	0	100	0	0	0	0	O1	5	100	0	0	0	0	0	100	0	A or O	5	100	0	0	0	0	100	0	0	O and (A or B)	5	100	0	0	0	0	100	0	0	A or O	5	100	0	0	0	0	0	0
46	Sample0304	1401	99	0	0	0	0	99	0	0	A or B or O	1412	0	99	0	0	99	0	0	0	B	1412	98	0	0	0	0	99	0	0	O and (A or B)	1412	0	98	0	0	0	1	97	1	B	1412	98	0	0	1	0	0	0
17	Sample0305	81	0	0	0	100	0	0	0	0	O1	83	100	0	0	0	0	0	100	0	A or O	83	98	0	0	1	0	98	0	0	O and (A or B)	83	95	1	0	2	0	95	0	1	A or O	83	97	0	0	2	0	0	0
94	Sample0306	149	1	0	0	98	0	1	0	0	O1	149	100	0	0	0	0	0	100	0	A or O	149	99	0	0	0	0	99	0	0	O and (A or B)	149	94	2	0	2	0	94	0	2	A or O	149	96	0	0	3	0	0	0
74	Sample0307	303	99	0	0	0	0	99	0	0	A or B or O	308	100	0	0	0	0	0	100	0	A or O	308	49	47	2	0	47	51	0	0	O2 and (O or A or B)	308	95	1	0	2	0	95	0	1	A or O	308	97	0	0	2	0	0	0
37	Sample0308	22	4	0	0	95	0	4	0	0	O1	27	100	0	0	0	0	0	100	0	A or O	27	95	4	0	0	4	95	0	0	O and (A or B)	27	96	0	0	4	0	96	0	0	A or O	27	91	4	0	4	0	0	4
45	Sample0308	12	0	0	0	100	0	0	0	0	O1	12	100	0	0	0	0	0	100	0	A or O	12	100	0	0	0	0	100	0	0	O and (A or B)	12	90	0	0	10	0	90	0	0	A or O	12	90	0	0	9	0	0	0
50	Sample0309	16	0	0	0	100	0	0	0	0	O1	22	100	0	0	0	0	0	100	0	A or O	22	100	0	0	0	0	100	0	0	O and (A or B)	22	100	0	0	0	0	100	0	0	A or O	22	100	0	0	0	0	0	0
51	Sample0310	90	3	0	0	96	0	3	0	0	O1	97	98	0	0	1	0	0	98	0	A or O	97	97	0	0	2	0	97	0	0	O and (A or B)	97	97	0	0	2	0	97	0	0	A or O	97	94	0	1	3	0	0	0
74	Sample0311	150	1	0	0	98	0	1	0	0	O1	154	100	0	0	0	0	0	100	0	A or O	154	96	0	0	2	0	97	0	0	O and (A or B)	154	91	5	0	3	0	91	0	3	A or O	154	94	0	0	4	0	0	0
48	Sample0312	2305	50	0	0	49	0	50	0	0	O1 and (A or B or O)	2345	99	0	0	0	0	0	99	0	A or O	2345	98	0	0	1	0	98	0	0	O and (A or B)	2345	94	2	0	3	0	94	0	2	A or O	2345	95	0	0	3	0	0	0
34	Sample0313	13	66	8	0	25	8	66	0	0	O1 and (A or B or O)	15	100	0	0	0	0	0	100	0	A or O	15	90	0	10	0	0	100	0	0	O and (A or B)	15	100	0	0	0	0	100	0	0	A or O	15	90	0	0	9	0	0	0
58	Sample0314	85	0	0	0	100	0	0	0	0	O1	86	100	0	0	0	0	0	100	0	A or O	86	97	1	0	1	0	97	1	0	O and (A or B)	86	92	3	0	3	1	92	0	2	A or O	86	96	0	0	3	0	0	0
68	Sample0315	59	54	0	0	45	0	54	0	0	O1 and (A or B or O)	64	50	49	0	0	49	0	50	0	(A or O) and B	64	100	0	0	0	0	100	0	0	O and (A or B)	64	50	50	0	0	0	50	50	0	(A or O) and B	64	100	0	0	0	0	0	0
89	Sample0316	6	80	0	0	20	0	80	0	0	A or B or O	7	100	0	0	0	0	0	100	0	A or O	7	100	0	0	0	0	100	0	0	O and (A or B)	7	100	0	0	0	0	100	0	0	A or O	7	100	0	0	0	0	0	0
90	Sample0317	654	0	0	0	99	0	0	0	0	O1	658	100	0	0	0	0	0	100	0	A or O	658	98	0	0	0	0	98	0	0	O and (A or B)	658	95	2	0	2	0	95	0	1	A or O	658	97	0	0	1	0	0	0
61	Sample0318	534	53	0	0	46	0	53	0	0	O1 and (A or B or O)	537	46	53	0	0	53	0	46	0	(A or O) and B	537	99	0	0	0	0	99	0	0	O and (A or B)	537	43	54	0	1	0	43	52	1	(A or O) and B	537	97	0	0	1	0	0	0
33	Sample0319	435	1	0	0	97	0	1	0	0	O1	441	100	0	0	0	0	0	100	0	A or O	441	99	0	0	0	0	99	0	0	O and (A or B)	441	96	1	0	1	0	97	0	1	A or O	441	98	0	0	1	0	0	0
86	Sample0320	106	57	0	0	43	0	57	0	0	O1 and (A or B or O)	108	42	57	0	0	57	0	42	0	(A or O) and B	108	97	0	1	1	0	98	0	0	O and (A or B)	108	40	55	0	3	0	40	55	0	(A or O) and B	108	96	0	0	3	0	0	0
19	Sample0321	118	0	0	0	100	0	0	0	0	O1	120	100	0	0	0	0	0	100	0	A or O	120	97	1	0	1	1	97	0	0	O and (A or B)	120	94	4	0	1	1	94	1	2	A or O	120	96	0	1	2	0	0	0
70	Sample0322	405	52	0	0	46	0	52	0	0	O1 and (A or B or O)	417	48	50	0	1	50	0	48	0	(A or O) and B	417	98	0	0	0	0	98	0	0	O and (A or B)	417	45	52	0	1	0	45	52	0	(A or O) and B	417	97	0	0	2	0	0	0
89	Sample0323	22	57	0	0	42	0	57	0	0	O1 and (A or B or O)	26	91	8	0	0	8	0	91	0	A or O	26	94	0	0	5	0	94	0	0	O and (A or B)	26	88	5	0	5	0	88	5	0	A or O	26	95	0	0	4	0	0	0
30	Sample0324	237	51	0	0	48	0	51	0	0	O1 and (A or B or O)	236	49	50	0	0	50	0	49	0	(A or O) and B	236	100	0	0	0	0	100	0	0	O and (A or B)	236	46	51	0	0	0	47	50	0	(A or O) and B	236	98	0	0	1	0	0	0
89	Sample0325	2636	0	0	0	99	0	0	0	0	O1	2656	100	0	0	0	0	0	100	0	A or O	2655	98	0	0	0	0	98	0	0	O and (A or B)	2655	96	1	0	1	0	96	0	1	A or O	2654	97	0	0	1	0	0	0
2	Sample0326	687	50	0	0	48	0	50	0	0	O1 and (A or B or O)	687	47	52	0	0	52	0	47	0	(A or O) and B	687	99	0	0	0	0	99	0	0	O and (A or B)	687	45	54	0	0	0	45	52	1	(A or O) and B	687	98	0	0	1	0	0	0
38	Sample0327	1271	49	0	0	50	0	49	0	0	O1 and (A or B or O)	1275	100	0	0	0	0	0	100	0	A or O	1275	99	0	0	0	0	99	0	0	O and (A or B)	1275	95	2	0	2	0	95	0	1	A or O	1275	96	0	0	2	0	0	0
9	Sample0328	535	0	0	0	99	0	0	0	0	O1	538	100	0	0	0	0	0	100	0	A or O	538	98	0	0	1	0	98	0	0	O and (A or B)	538	96	1	0	2	0	96	0	1	A or O	538	96	0	0	2	0	0	0
56	Sample0329	922	51	0	0	47	0	51	0	0	O1 and (A or B or O)	926	100	0	0	0	0	0	100	0	A or O	926	99	0	0	0	0	99	0	0	O and (A or B)	926	97	1	0	0	0	97	0	1	A or O	926	98	0	0	0	0	0	0
75	Sample0330	278	48	0	0	51	0	48	0	0	O1 and (A or B or O)	284	100	0	0	0	0	0	100	0	A or O	284	98	0	0	1	0	98	0	0	O and (A or B)	284	95	1	0	2	0	95	0	1	A or O	284	96	0	0	2	0	0	0
6	Sample0331	504	0	0	0	99	0	0	0	0	O1	515	100	0	0	0	0	0	100	0	A or O	515	99	0	0	0	0	99	0	0	O and (A or B)	515	96	1	0	1	0	96	0	1	A or O	515	97	0	0	1	0	0	0
31	Sample0332	134	53	0	0	46	0	53	0	0	O1 and (A or B or O)	139	100	0	0	0	0	0	100	0	A or O	139	100	0	0	0	0	100	0	0	O and (A or B)	139	95	3	0	0	0	96	0	3	A or O	139	99	0	0	0	0	0	0
69	Sample0333	495	0	0	0	98	0	0	0	0	O1	503	99	0	0	0	0	0	100	0	A or O	503	98	0	0	1	0	98	0	0	O and (A or B)	503	96	1	0	2	0	96	0	1	A or O	503	97	0	0	2	0	0	0
14	Sample0334	1320	99	0	0	0	0	99	0	0	A or B or O	1324	100	0	0	0	0	0	100	0	A or O	1324	47	51	1	0	51	48	0	0	O2 and (O or A or B)	1324	96	1	0	1	0	97	0	1	A or O	1324	97	0	0	1	0	0	0
64	Sample0335	553	44	0	0	54	0	45	0	0	O1 and (A or B or O)	566	100	0	0	0	0	0	100	0	A or O	566	97	0	0	1	0	97	0	0	O and (A or B)	566	93	3	0	2	0	93	0	3	A or O	566	96	0	0	2	0	0	0
47	Sample0336	213	44	0	0	55	0	44	0	0	O1 and (A or B or O)	213	100	0	0	0	0	0	100	0	A or O	213	99	0	0	0	0	99	0	0	O and (A or B)	213	98	0	0	0	0	98	0	0	A or O	213	98	0	0	0	0	0	0
65	Sample0337	1931	99	0	0	0	0	99	0	0	A or B or O	1947	99	0	0	0	0	0	99	0	A or O	1947	98	0	0	1	0	98	0	0	O and (A or B)	1947	95	2	0	1	0	95	0	2	A or O	1947	96	0	0	2	0	0	0
41	Sample0338	51	33	0	0	66	0	33	0	0	O1 and (A or B or O)	54	67	32	0	0	32	0	67	0	(A or O) and B	54	100	0	0	0	0	100	0	0	O and (A or B)	54	60	40	0	0	0	60	37	2	(A or O) and B	54	93	0	6	0	0	0	0
10	Sample0339	131	0	0	0	98	0	0	0	0	O1	132	100	0	0	0	0	0	100	0	A or O	132	97	0	0	2	0	97	0	0	O and (A or B)	132	93	0	0	5	0	93	0	0	A or O	132	94	0	0	5	0	0	0
49	Sample0340	1210	0	0	0	99	0	0	0	0	O1	1225	99	0	0	0	0	0	99	0	A or O	1226	97	0	0	1	0	97	0	0	O and (A or B)	1226	95	1	0	2	0	95	0	1	A or O	1226	96	0	1	2	0	0	0
76	Sample0341	12	45	0	0	54	0	45	0	0	O1 and (A or B or O)	13	100	0	0	0	0	0	100	0	A or O	13	100	0	0	0	0	100	0	0	O and (A or B)	13	91	8	0	0	0	91	0	8	A or O	13	100	0	0	0	0	0	0
22	Sample0342	2083	49	0	0	50	0	49	0	0	O1 and (A or B or O)	2111	100	0	0	0	0	0	100	0	A or O	2111	98	0	0	0	0	98	0	0	O and (A or B)	2111	95	2	0	2	0	95	0	2	A or O	2111	96	0	0	2	0	0	0
1	Sample0343	248	49	0	0	50	0	49	0	0	O1 and (A or B or O)	251	100	0	0	0	0	0	100	0	A or O	251	97	0	0	2	0	97	0	0	O and (A or B)	251	94	1	0	4	0	94	0	0	A or O	251	95	0	0	3	0	0	0
4	Sample0344	11	10	0	0	90	0	10	0	0	O1	11	100	0	0	0	0	0	100	0	A or O	11	100	0	0	0	0	100	0	0	O and (A or B)	11	100	0	0	0	0	100	0	0	A or O	11	100	0	0	0	0	0	0
67	Sample0345	7	14	0	0	85	0	14	0	0	O1	10	100	0	0	0	0	0	100	0	A or O	10	100	0	0	0	0	100	0	0	O and (A or B)	10	100	0	0	0	0	100	0	0	A or O	10	100	0	0	0	0	0	0
59	Sample0346	489	48	0	0	51	0	48	0	0	O1 and (A or B or O)	497	50	49	0	0	49	0	50	0	(A or O) and B	497	98	0	0	0	0	98	0	0	O and (A or B)	497	48	50	0	0	0	48	49	0	(A or O) and B	497	98	0	0	0	0	0	0
53	Sample0347	137	45	0	0	54	0	45	0	0	O1 and (A or B or O)	142	54	44	0	0	44	0	55	0	(A or O) and B	142	99	0	0	0	0	99	0	0	O and (A or B)	142	53	46	0	0	0	53	46	0	(A or O) and B	142	99	0	0	0	0	0	0
38	Sample0348	288	48	0	0	50	0	48	0	0	O1 and (A or B or O)	288	99	0	0	0	0	0	99	0	A or O	288	96	0	0	3	0	96	0	0	O and (A or B)	288	93	3	0	3	0	93	0	2	A or O	288	95	0	0	3	0	0	0
59	Sample0349	42	97	0	0	2	0	97	0	0	A or B or O	44	97	2	0	0	2	0	97	0	A or O	44	100	0	0	0	0	100	0	0	O and (A or B)	44	90	6	0	3	0	90	3	3	A or O	44	97	0	0	2	0	0	0
69	Sample0350	599	98	0	0	0	0	98	0	0	A or B or O	603	100	0	0	0	0	0	100	0	A or O	603	98	0	0	0	0	98	0	0	O and (A or B)	603	94	3	0	1	0	95	0	3	A or O	603	97	0	0	1	0	0	0
42	Sample0351	484	50	0	0	49	0	50	0	0	O1 and (A or B or O)	497	100	0	0	0	0	0	100	0	A or O	497	98	0	0	1	0	98	0	0	O and (A or B)	497	95	1	0	2	0	95	0	1	A or O	497	95	0	0	3	0	0	0
62	Sample0352	413	49	0	0	49	0	49	0	0	O1 and (A or B or O)	421	100	0	0	0	0	0	100	0	A or O	421	98	0	0	1	0	98	0	0	O and (A or B)	421	96	1	0	1	0	96	0	1	A or O	421	96	0	1	1	0	0	0
20	Sample0353	167	0	0	0	99	0	0	0	0	O1	173	100	0	0	0	0	0	100	0	A or O	173	100	0	0	0	0	100	0	0	O and (A or B)	173	97	0	0	1	0	97	0	0	A or O	173	97	0	0	2	0	0	0
34	Sample0354	16	0	0	0	100	0	0	0	0	O1	18	100	0	0	0	0	0	100	0	A or O	18	100	0	0	0	0	100	0	0	O and (A or B)	18	100	0	0	0	0	100	0	0	A or O	18	100	0	0	0	0	0	0
87	Sample0355	1377	52	0	0	46	0	52	0	0	O1 and (A or B or O)	1394	99	0	0	0	0	0	99	0	A or O	1394	99	0	0	0	0	99	0	0	O and (A or B)	1394	95	2	0	1	0	95	0	2	A or O	1394	97	0	0	1	0	0	0
57	Sample0356	3	66	0	0	33	0	66	0	0	O1 and (A or B or O)	5	100	0	0	0	0	0	100	0	A or O	5	100	0	0	0	0	100	0	0	O and (A or B)	5	100	0	0	0	0	100	0	0	A or O	5	100	0	0	0	0	0	0
20	Sample0357	134	1	0	0	98	0	1	0	0	O1	136	49	50	0	0	50	0	49	0	(A or O) and B	136	100	0	0	0	0	100	0	0	O and (A or B)	136	45	53	0	0	0	45	52	0	(A or O) and B	136	98	0	0	1	0	0	0
9	Sample0358	877	50	0	0	49	0	50	0	0	O1 and (A or B or O)	878	99	0	0	0	0	0	99	0	A or O	878	99	0	0	0	0	99	0	0	O and (A or B)	878	94	2	0	2	0	95	0	2	A or O	878	96	0	0	2	0	0	0
27	Sample0359	972	99	0	0	0	0	99	0	0	A or B or O	980	52	47	0	0	47	0	52	0	(A or O) and B	980	98	0	0	1	0	98	0	0	O and (A or B)	980	47	50	0	2	0	47	48	1	(A or O) and B	980	96	0	0	3	0	0	0
46	Sample0360	794	51	0	0	47	0	51	0	0	O1 and (A or B or O)	795	99	0	0	0	0	0	99	0	A or O	795	99	0	0	0	0	99	0	0	O and (A or B)	795	96	2	0	1	0	96	0	1	A or O	795	97	0	0	1	0	0	0
46	Sample0361	90	59	0	0	40	0	59	0	0	O1 and (A or B or O)	92	100	0	0	0	0	0	100	0	A or O	92	97	0	0	2	0	97	0	0	O and (A or B)	92	94	2	0	2	0	94	0	2	A or O	92	97	0	0	2	0	0	0
3	Sample0362	11	54	0	0	45	0	54	0	0	O1 and (A or B or O)	11	40	60	0	0	60	0	40	0	(A or O) and B	11	100	0	0	0	0	100	0	0	O and (A or B)	11	50	50	0	0	0	50	50	0	(A or O) and B	11	100	0	0	0	0	0	0
95	Sample0363	348	0	0	0	98	0	0	0	0	O1	345	100	0	0	0	0	0	100	0	A or O	345	99	0	0	0	0	99	0	0	O and (A or B)	345	96	2	0	1	0	96	0	2	A or O	345	96	0	2	1	0	0	0
63	Sample0364	896	0	0	0	99	0	0	0	0	O1	897	99	0	0	0	0	0	99	0	A or O	897	98	0	0	1	0	98	0	0	O and (A or B)	897	95	2	0	2	0	95	0	2	A or O	897	96	0	0	2	0	0	0
18	Sample0365	730	50	0	0	49	0	50	0	0	O1 and (A or B or O)	744	100	0	0	0	0	0	100	0	A or O	745	98	0	0	1	0	98	0	0	O and (A or B)	745	96	1	0	1	0	96	0	1	A or O	745	97	0	0	1	0	0	0
10	Sample0366	854	0	0	0	99	0	0	0	0	O1	861	99	0	0	0	0	0	99	0	A or O	861	98	0	0	1	0	98	0	0	O and (A or B)	861	95	2	0	2	0	95	0	2	A or O	861	97	0	0	2	0	0	0
97	Sample0367	637	51	0	0	48	0	51	0	0	O1 and (A or B or O)	639	99	0	0	0	0	0	100	0	A or O	639	46	52	0	0	52	47	0	0	O2 and (O or A or B)	639	97	0	0	1	0	97	0	0	A or O	639	97	0	0	1	0	0	0
40	Sample0368	593	52	0	0	47	0	52	0	0	O1 and (A or B or O)	599	100	0	0	0	0	0	100	0	A or O	599	98	0	0	1	0	98	0	0	O and (A or B)	599	94	2	0	2	0	94	0	2	A or O	599	96	0	0	3	0	0	0
84	Sample0369	1279	99	0	0	0	0	99	0	0	A or B or O	1297	99	0	0	0	0	0	99	0	A or O	1297	99	0	0	0	0	99	0	0	O and (A or B)	1297	96	2	0	1	0	96	0	1	A or O	1297	97	0	0	1	0	0	0
53	Sample0370	784	0	0	0	99	0	0	0	0	O1	796	99	0	0	0	0	0	100	0	A or O	796	98	0	0	0	0	98	0	0	O and (A or B)	796	95	2	0	1	0	95	0	2	A or O	796	97	0	0	1	0	0	0
70	Sample0371	38	45	0	0	54	0	45	0	0	O1 and (A or B or O)	40	100	0	0	0	0	0	100	0	A or O	40	96	0	0	3	0	96	0	0	O and (A or B)	40	96	0	0	3	0	96	0	0	A or O	40	93	0	3	3	0	0	0
29	Sample0372	800	0	0	0	99	0	0	0	0	O1	804	100	0	0	0	0	0	100	0	A or O	804	98	0	0	1	0	98	0	0	O and (A or B)	804	96	1	0	1	0	96	0	1	A or O	804	97	0	0	1	0	0	0
68	Sample0373	151	0	0	0	99	0	0	0	0	O1	157	99	0	0	0	0	0	99	0	A or O	157	98	0	0	0	0	99	0	0	O and (A or B)	157	96	2	0	0	0	97	0	1	A or O	157	97	1	0	0	1	0	0
91	Sample0374	126	54	0	0	45	0	54	0	0	O1 and (A or B or O)	127	100	0	0	0	0	0	100	0	A or O	127	100	0	0	0	0	100	0	0	O and (A or B)	127	96	1	0	1	0	96	0	1	A or O	127	97	0	0	2	0	0	0
9	Sample0375	1592	0	0	0	99	0	0	0	0	O1	1610	99	0	0	0	0	0	99	0	A or O	1610	98	0	0	1	0	98	0	0	O and (A or B)	1610	95	2	0	1	0	96	0	2	A or O	1610	96	0	0	2	0	0	0
40	Sample0376	102	0	2	0	97	2	0	0	0	O1	103	100	0	0	0	0	0	100	0	A or O	103	98	0	0	1	0	98	0	0	O and (A or B)	103	97	0	1	1	0	98	0	0	A or O	103	97	0	0	2	0	0	0
87	Sample0377	172	0	0	0	99	0	0	0	0	O1	175	99	0	0	0	0	0	99	0	A or O	175	99	0	0	0	0	99	0	0	O and (A or B)	175	97	2	0	0	0	97	1	1	A or O	175	97	0	0	1	0	0	0
90	Sample0378	317	43	0	0	56	0	43	0	0	O1 and (A or B or O)	317	100	0	0	0	0	0	100	0	A or O	317	97	0	0	2	0	97	0	0	O and (A or B)	317	94	3	0	2	0	94	0	3	A or O	317	96	0	0	2	0	0	0
76	Sample0379	1018	49	0	0	49	0	49	0	0	O1 and (A or B or O)	1032	99	0	0	0	0	0	99	0	A or O	1032	98	0	0	1	0	98	0	0	O and (A or B)	1032	96	1	0	1	0	96	0	1	A or O	1032	96	0	0	2	0	0	0
74	Sample0380	1331	0	0	0	99	0	0	0	0	O1	1353	99	0	0	0	0	0	99	0	A or O	1353	98	0	0	1	0	98	0	0	O and (A or B)	1353	96	1	0	2	0	96	0	1	A or O	1353	96	0	0	2	0	0	0
87	Sample0381	2732	49	0	0	50	0	49	0	0	O1 and (A or B or O)	2777	99	0	0	0	0	0	100	0	A or O	2777	99	0	0	0	0	99	0	0	O and (A or B)	2777	95	2	0	1	0	96	0	1	A or O	2777	97	0	0	2	0	0	0
54	Sample0382	65	49	0	0	50	0	49	0	0	O1 and (A or B or O)	68	54	45	0	0	45	0	54	0	(A or O) and B	68	98	0	0	1	0	98	0	0	O and (A or B)	68	53	44	0	1	0	53	44	0	(A or O) and B	68	96	0	1	1	0	0	0
57	Sample0383	21	95	0	0	5	0	95	0	0	A or B or O	21	100	0	0	0	0	0	100	0	A or O	21	100	0	0	0	0	100	0	0	O and (A or B)	21	100	0	0	0	0	100	0	0	A or O	21	100	0	0	0	0	0	0
27	Sample0384	234	54	0	0	45	0	54	0	0	O1 and (A or B or O)	239	43	56	0	0	56	0	43	0	(A or O) and B	239	98	0	0	0	0	98	0	0	O and (A or B)	239	37	61	0	1	0	37	60	1	(A or O) and B	239	99	0	0	0	0	0	0
98	Sample0385	80	52	0	0	47	0	52	0	0	O1 and (A or B or O)	81	52	46	0	1	46	0	52	0	(A or O) and B	81	98	1	0	0	0	98	1	0	O and (A or B)	81	57	42	0	0	0	57	42	0	(A or O) and B	81	98	0	0	1	0	0	0
80	Sample0386	88	2	1	0	96	0	2	1	0	O1	89	100	0	0	0	0	0	100	0	A or O	89	100	0	0	0	0	100	0	0	O and (A or B)	89	95	2	0	1	0	95	0	2	A or O	89	97	0	1	1	0	0	0
89	Sample0387	181	1	0	0	98	0	1	0	0	O1	186	100	0	0	0	0	0	100	0	A or O	186	100	0	0	0	0	100	0	0	O and (A or B)	186	98	0	0	0	0	99	0	0	A or O	186	99	0	0	0	0	0	0
28	Sample0388	540	0	0	0	98	0	1	0	0	O1	542	99	0	0	0	0	0	99	0	A or O	542	98	0	0	1	0	98	0	0	O and (A or B)	542	94	2	0	2	0	94	0	2	A or O	542	96	0	0	2	0	0	0
15	Sample0389	510	0	0	0	99	0	0	0	0	O1	522	100	0	0	0	0	0	100	0	A or O	522	98	0	0	1	0	98	0	0	O and (A or B)	522	95	2	0	1	0	96	0	1	A or O	522	95	0	1	1	0	0	0
23	Sample0390	362	48	0	0	50	0	48	0	0	O1 and (A or B or O)	373	51	47	0	0	47	0	51	0	(A or O) and B	373	99	0	0	0	0	99	0	0	O and (A or B)	373	47	50	0	1	0	47	49	0	(A or O) and B	373	97	0	0	1	0	0	0
61	Sample0391	359	0	0	0	99	0	0	0	0	O1	361	100	0	0	0	0	0	100	0	A or O	361	99	0	0	0	0	99	0	0	O and (A or B)	361	97	1	0	1	0	97	0	1	A or O	361	97	0	0	1	0	0	0
83	Sample0392	150	48	0	0	51	0	48	0	0	O1 and (A or B or O)	156	97	2	0	0	2	0	97	0	A or O	156	98	0	0	1	0	98	0	0	O and (A or B)	156	96	2	0	0	0	96	2	0	A or O	156	97	0	1	1	0	0	0
10	Sample0393	481	53	0	0	45	0	53	0	0	O1 and (A or B or O)	490	100	0	0	0	0	0	100	0	A or O	490	98	0	0	1	0	98	0	0	O and (A or B)	490	95	1	0	2	0	95	0	1	A or O	490	95	0	0	3	0	0	0
13	Sample0394	9	57	14	0	28	14	57	0	0	O1 and (A or B or O)	11	88	11	0	0	11	0	88	0	A or O	11	100	0	0	0	0	100	0	0	O and (A or B)	11	87	12	0	0	0	87	12	0	A or O	11	90	10	0	0	0	0	10
62	Sample0395	1115	45	0	0	53	0	45	0	0	O1 and (A or B or O)	1135	54	45	0	0	45	0	54	0	(A or O) and B	1135	99	0	0	0	0	99	0	0	O and (A or B)	1135	52	46	0	1	0	52	44	1	(A or O) and B	1135	98	0	0	1	0	0	0
1	Sample0396	554	0	0	0	98	0	0	0	0	O1	572	100	0	0	0	0	0	100	0	A or O	572	98	0	0	1	0	98	0	0	O and (A or B)	572	95	1	0	3	0	95	0	1	A or O	572	95	0	1	3	0	0	0
11	Sample0397	1019	0	0	0	99	0	0	0	0	O1	1041	99	0	0	0	0	0	99	0	A or O	1041	97	0	0	2	0	97	0	0	O and (A or B)	1041	94	2	0	2	0	94	0	2	A or O	1040	95	0	0	3	0	0	0
26	Sample0398	848	52	0	0	46	0	52	0	0	O1 and (A or B or O)	859	47	51	0	0	51	0	47	0	(A or O) and B	859	98	0	0	0	0	98	0	0	O and (A or B)	859	44	53	0	1	0	44	52	1	(A or O) and B	859	97	0	0	1	0	0	0
74	Sample0399	507	48	0	0	51	0	48	0	0	O1 and (A or B or O)	524	100	0	0	0	0	0	100	0	A or O	524	99	0	0	0	0	99	0	0	O and (A or B)	524	95	1	0	2	0	95	0	1	A or O	524	96	0	0	3	0	0	0
79	Sample0400	13	33	8	0	58	0	33	8	0	O1 and (A or B or O)	13	100	0	0	0	0	0	100	0	A or O	13	88	0	0	11	0	88	0	0	O and (A or B)	13	80	0	0	20	0	80	0	0	A or O	13	81	0	0	18	0	0	0
81	Sample0401	42	100	0	0	0	0	100	0	0	A or B or O	44	100	0	0	0	0	0	100	0	A or O	44	96	0	0	3	0	96	0	0	O and (A or B)	44	90	3	0	6	0	90	0	3	A or O	44	87	3	0	9	0	3	0
8	Sample0402	80	0	2	0	97	1	0	1	0	O1	82	100	0	0	0	0	0	100	0	A or O	82	100	0	0	0	0	100	0	0	O and (A or B)	82	96	1	0	1	0	96	0	1	A or O	82	97	0	1	1	0	0	0
70	Sample0403	246	48	0	0	51	0	48	0	0	O1 and (A or B or O)	245	100	0	0	0	0	0	100	0	A or O	245	98	0	0	1	0	98	0	0	O and (A or B)	245	95	0	0	4	0	95	0	0	A or O	245	94	0	0	4	0	0	0
74	Sample0404	162	1	0	0	98	0	1	0	0	O1	167	100	0	0	0	0	0	100	0	A or O	167	98	0	0	1	0	98	0	0	O and (A or B)	167	94	1	0	4	0	94	0	1	A or O	167	94	0	0	5	0	0	0
91	Sample0405	1	0	0	0	100	0	0	0	0	O1	3	100	0	0	0	0	0	100	0	A or O	3	100	0	0	0	0	100	0	0	O and (A or B)	3	100	0	0	0	0	100	0	0	A or O	3	66	33	0	0	0	0	33
84	Sample0406	1	100	0	0	0	0	100	0	0	A or B or O	3	100	0	0	0	0	0	100	0	A or O	3	100	0	0	0	0	100	0	0	O and (A or B)	3	66	33	0	0	0	66	0	33		3	100	0	0	0	0	0	0
25	Sample0407	139	44	0	0	56	0	44	0	0	O1 and (A or B or O)	148	99	0	0	0	0	0	99	0	A or O	148	100	0	0	0	0	100	0	0	O and (A or B)	148	95	1	0	2	0	95	0	1	A or O	148	94	0	0	4	0	0	0
24	Sample0408	236	0	0	0	99	0	0	0	0	O1	243	100	0	0	0	0	0	100	0	A or O	243	98	0	0	1	0	98	0	0	O and (A or B)	243	96	1	0	2	0	96	0	1	A or O	243	95	0	0	2	0	0	0
80	Sample0409	43	55	2	0	41	2	55	0	0	O1 and (A or B or O)	47	100	0	0	0	0	0	100	0	A or O	47	93	0	0	6	0	93	0	0	O and (A or B)	47	91	2	0	5	0	91	2	0	A or O	47	90	3	0	6	3	0	0
16	Sample0410	3	33	0	0	66	0	33	0	0	O1 and (A or B or O)	5	60	40	0	0	40	0	60	0	(A or O) and B	5	100	0	0	0	0	100	0	0	O and (A or B)	5	25	50	0	25	0	25	50	0	(A or O) and B	5	75	0	0	25	0	0	0
3	Sample0411	705	0	0	0	99	0	0	0	0	O1	706	100	0	0	0	0	0	100	0	A or O	706	97	0	0	1	0	97	0	0	O and (A or B)	706	94	2	0	2	0	94	0	2	A or O	706	96	0	0	2	0	0	0
56	Sample0412	374	0	0	0	99	0	0	0	0	O1	378	100	0	0	0	0	0	100	0	A or O	378	98	0	0	1	0	98	0	0	O and (A or B)	378	96	1	0	1	0	96	0	1	A or O	378	95	1	0	2	0	0	0
96	Sample0413	2689	0	0	0	99	0	0	0	0	O1	2721	99	0	0	0	0	0	99	0	A or O	2721	99	0	0	0	0	99	0	0	O and (A or B)	2721	96	1	0	1	0	96	0	1	A or O	2721	97	0	0	1	0	0	0
21	Sample0414	476	51	0	0	48	0	51	0	0	O1 and (A or B or O)	487	100	0	0	0	0	0	100	0	A or O	487	98	0	0	1	0	98	0	0	O and (A or B)	487	94	2	0	2	0	95	0	2	A or O	487	97	0	0	2	0	0	0
67	Sample0415	2	0	0	0	100	0	0	0	0	O1	2	100	0	0	0	0	0	100	0	A or O	2	100	0	0	0	0	100	0	0	O and (A or B)	2	50	50	0	0	0	50	0	50		2	100	0	0	0	0	0	0
10	Sample0415	2	100	0	0	0	0	100	0	0	A or B or O	2	50	50	0	0	50	0	50	0	(A or O) and B	2	100	0	0	0	0	100	0	0	O and (A or B)	2	0	100	0	0	0	0	100	0	B	2	100	0	0	0	0	0	0
85	Sample0416	7	0	0	0	100	0	0	0	0	O1	7	100	0	0	0	0	0	100	0	A or O	7	100	0	0	0	0	100	0	0	O and (A or B)	7	100	0	0	0	0	100	0	0	A or O	7	100	0	0	0	0	0	0
7	Sample0417	9	33	0	0	66	0	33	0	0	O1 and (A or B or O)	10	100	0	0	0	0	0	100	0	A or O	10	83	0	0	16	0	83	0	0	O and (A or B)	10	71	0	0	28	0	71	0	0		10	77	0	0	22	0	0	0
19	Sample0418	9	50	0	0	50	0	50	0	0	O1 and (A or B or O)	9	100	0	0	0	0	0	100	0	A or O	9	100	0	0	0	0	100	0	0	O and (A or B)	9	85	14	0	0	0	85	0	14	A or O	9	85	14	0	0	0	14	0
29	Sample0419	23	42	0	0	57	0	42	0	0	O1 and (A or B or O)	23	100	0	0	0	0	0	100	0	A or O	23	100	0	0	0	0	100	0	0	O and (A or B)	23	100	0	0	0	0	100	0	0	A or O	23	94	0	0	5	0	0	0
45	Sample0420	42	100	0	0	0	0	100	0	0	A or B or O	42	100	0	0	0	0	0	100	0	A or O	42	100	0	0	0	0	100	0	0	O and (A or B)	42	91	5	0	2	0	91	0	5	A or O	42	94	2	0	2	0	0	2
42	Sample0421	4	25	0	0	75	0	25	0	0	O1 and (A or B or O)	7	57	42	0	0	42	0	57	0	(A or O) and B	7	100	0	0	0	0	100	0	0	O and (A or B)	7	42	57	0	0	14	42	42	0	(A or O) and B	7	100	0	0	0	0	0	0
46	Sample0421	3	66	0	0	33	0	66	0	0	O1 and (A or B or O)	3	66	33	0	0	33	0	66	0	(A or O) and B	3	100	0	0	0	0	100	0	0	O and (A or B)	3	66	33	0	0	0	66	33	0	(A or O) and B	3	100	0	0	0	0	0	0
24	Sample0422	7	0	0	0	100	0	0	0	0	O1	8	100	0	0	0	0	0	100	0	A or O	8	100	0	0	0	0	100	0	0	O and (A or B)	8	100	0	0	0	0	100	0	0	A or O	8	87	0	0	12	0	0	0
93	Sample0423	35	0	0	0	100	0	0	0	0	O1	35	100	0	0	0	0	0	100	0	A or O	35	100	0	0	0	0	100	0	0	O and (A or B)	35	96	0	0	3	0	96	0	0	A or O	35	96	0	0	3	0	0	0
30	Sample0424	242	0	0	0	99	0	0	0	0	O1	248	100	0	0	0	0	0	100	0	A or O	248	98	0	0	1	0	98	0	0	O and (A or B)	248	94	3	0	2	0	94	0	3	A or O	248	97	0	0	2	0	0	0
45	Sample0425	187	53	0	0	45	0	53	0	0	O1 and (A or B or O)	190	47	51	0	0	51	0	47	0	(A or O) and B	190	100	0	0	0	0	100	0	0	O and (A or B)	190	46	52	0	0	1	47	49	1	(A or O) and B	190	99	0	0	0	0	0	0
99	Sample0426	9	0	0	0	100	0	0	0	0	O1	9	100	0	0	0	0	0	100	0	A or O	9	100	0	0	0	0	100	0	0	O and (A or B)	9	100	0	0	0	0	100	0	0	A or O	9	100	0	0	0	0	0	0
42	Sample0427	8	0	0	0	100	0	0	0	0	O1	9	88	11	0	0	11	0	88	0	A or O	9	100	0	0	0	0	100	0	0	O and (A or B)	9	100	0	0	0	0	100	0	0	A or O	9	100	0	0	0	0	0	0
98	Sample0427	309	0	0	0	99	0	0	0	0	O1	313	100	0	0	0	0	0	100	0	A or O	312	99	0	0	0	0	99	0	0	O and (A or B)	312	95	1	0	2	0	96	0	0	A or O	312	96	0	0	2	0	0	0
39	Sample0428	130	51	0	0	48	0	51	0	0	O1 and (A or B or O)	129	48	51	0	0	51	0	48	0	(A or O) and B	129	98	0	0	1	0	98	0	0	O and (A or B)	129	44	54	0	1	0	44	52	2	(A or O) and B	129	97	0	0	0	0	0	0
52	Sample0429	5	50	0	0	50	0	50	0	0	O1 and (A or B or O)	5	40	60	0	0	60	0	40	0	(A or O) and B	5	100	0	0	0	0	100	0	0	O and (A or B)	5	25	75	0	0	0	25	75	0	(A or O) and B	5	100	0	0	0	0	0	0
85	Sample0429	3	100	0	0	0	0	100	0	0	A or B or O	4	50	50	0	0	50	0	50	0	(A or O) and B	4	100	0	0	0	0	100	0	0	O and (A or B)	4	33	66	0	0	0	33	66	0	(A or O) and B	4	100	0	0	0	0	0	0
53	Sample0430	2	0	0	0	100	0	0	0	0	O1	2	100	0	0	0	0	0	100	0	A or O	2	100	0	0	0	0	100	0	0	O and (A or B)	2	100	0	0	0	0	100	0	0	A or O	2	100	0	0	0	0	0	0
43	Sample0430	1	0	0	0	100	0	0	0	0	O1	1	100	0	0	0	0	0	100	0	A or O	1	100	0	0	0	0	100	0	0	O and (A or B)	1	100	0	0	0	0	100	0	0	A or O	1	100	0	0	0	0	0	0
43	Sample0431	1	100	0	0	0	0	100	0	0	A or B or O	1	100	0	0	0	0	0	100	0	A or O	1	100	0	0	0	0	100	0	0	O and (A or B)	1	100	0	0	0	0	100	0	0	A or O	1	0	0	0	0	-1	-1	-1
26	Sample0432	1687	53	0	0	46	0	53	0	0	O1 and (A or B or O)	1700	99	0	0	0	0	0	99	0	A or O	1699	99	0	0	0	0	99	0	0	O and (A or B)	1699	96	1	0	1	0	96	0	1	A or O	1699	97	0	0	1	0	0	0
97	Sample0433	174	50	0	0	49	0	50	0	0	O1 and (A or B or O)	173	98	0	0	0	0	0	98	0	A or O	173	97	0	0	1	0	97	0	0	O and (A or B)	173	91	3	0	3	1	92	0	1	A or O	173	93	1	1	3	0	0	0
62	Sample0434	18	0	0	0	100	0	0	0	0	O1	19	100	0	0	0	0	0	100	0	A or O	19	86	0	0	13	0	86	0	0	O and (A or B)	19	87	6	0	6	0	87	0	6	A or O	19	93	0	0	6	0	0	0
6	Sample0435	1	0	0	0	100	0	0	0	0	O1	1	100	0	0	0	0	0	100	0	A or O	1	100	0	0	0	0	100	0	0	O and (A or B)	1	100	0	0	0	0	100	0	0	A or O	1	100	0	0	0	0	0	0
58	Sample0435	1	0	0	0	100	0	0	0	0	O1	1	100	0	0	0	0	0	100	0	A or O	1	100	0	0	0	0	100	0	0	O and (A or B)	1	100	0	0	0	0	100	0	0	A or O	1	100	0	0	0	0	0	0
23	Sample0436	10	77	0	0	22	0	77	0	0	O1 and (A or B or O)	11	100	0	0	0	0	0	100	0	A or O	11	100	0	0	0	0	100	0	0	O and (A or B)	11	100	0	0	0	0	100	0	0	A or O	11	100	0	0	0	0	0	0
42	Sample0437	28	0	0	0	100	0	0	0	0	O1	28	100	0	0	0	0	0	100	0	A or O	28	100	0	0	0	0	100	0	0	O and (A or B)	28	100	0	0	0	0	100	0	0	A or O	28	100	0	0	0	0	0	0
41	Sample0438	11	27	0	0	72	0	27	0	0	O1 and (A or B or O)	15	100	0	0	0	0	0	100	0	A or O	15	88	0	0	11	0	88	0	0	O and (A or B)	15	72	18	0	9	0	72	0	18		15	92	0	0	7	0	0	0
60	Sample0439	70	1	0	0	98	0	1	0	0	O1	75	100	0	0	0	0	0	100	0	A or O	75	100	0	0	0	0	100	0	0	O and (A or B)	75	98	1	0	0	0	98	0	1	A or O	75	98	0	1	0	0	0	0
45	Sample0440	43	100	0	0	0	0	100	0	0	A or B or O	46	100	0	0	0	0	0	100	0	A or O	46	100	0	0	0	0	100	0	0	O and (A or B)	46	93	3	0	3	0	93	0	3	A or O	46	97	0	0	2	0	0	0
82	Sample0441	70	58	0	0	41	0	58	0	0	O1 and (A or B or O)	72	100	0	0	0	0	0	100	0	A or O	72	96	0	0	3	0	96	0	0	O and (A or B)	72	96	0	0	3	0	96	0	0	A or O	72	93	0	1	4	0	0	0
85	Sample0442	1	100	0	0	0	0	100	0	0	A or B or O	1	100	0	0	0	0	0	100	0	A or O	1	100	0	0	0	0	100	0	0	O and (A or B)	1	100	0	0	0	0	100	0	0	A or O	1	100	0	0	0	0	0	0
33	Sample0443	72	1	0	0	98	0	1	0	0	O1	76	98	0	0	1	0	0	98	0	A or O	76	100	0	0	0	0	100	0	0	O and (A or B)	76	96	0	1	1	0	98	0	0	A or O	76	96	1	0	1	0	1	0
11	Sample0444	35	3	0	0	96	0	3	0	0	O1	38	100	0	0	0	0	0	100	0	A or O	38	96	0	0	3	0	96	0	0	O and (A or B)	38	92	0	0	7	0	92	0	0	A or O	38	92	0	0	7	0	0	0
45	Sample0445	4	75	0	0	25	0	75	0	0	O1 and (A or B or O)	6	100	0	0	0	0	0	100	0	A or O	6	100	0	0	0	0	100	0	0	O and (A or B)	6	83	16	0	0	0	83	0	16	A or O	6	100	0	0	0	0	0	0
14	Sample0446	10	100	0	0	0	0	100	0	0	A or B or O	8	14	85	0	0	85	0	14	0	B	8	100	0	0	0	0	100	0	0	O and (A or B)	8	14	85	0	0	0	14	85	0	B	8	100	0	0	0	0	0	0
2	Sample0447	68	61	0	0	38	0	61	0	0	O1 and (A or B or O)	72	100	0	0	0	0	0	100	0	A or O	72	98	0	0	1	0	98	0	0	O and (A or B)	72	94	3	0	1	0	94	0	3	A or O	72	96	0	1	1	0	0	0
45	Sample0448	55	6	0	0	93	0	6	0	0	O1	57	68	31	0	0	31	0	68	0	(A or O) and B	57	100	0	0	0	0	100	0	0	O and (A or B)	57	62	37	0	0	0	62	37	0	(A or O) and B	57	98	0	1	0	0	0	0
35	Sample0449	5	75	0	0	25	0	75	0	0	O1 and (A or B or O)	5	75	25	0	0	25	0	75	0	(A or O) and B	5	75	25	0	0	25	75	0	0	O2 and (O or A or B)	5	75	25	0	0	0	75	25	0	(A or O) and B	5	100	0	0	0	0	0	0
28	Sample0450	17	0	0	0	100	0	0	0	0	O1	21	100	0	0	0	0	0	100	0	A or O	21	88	0	0	11	0	88	0	0	O and (A or B)	21	88	0	0	11	0	88	0	0	A or O	21	89	0	0	10	0	0	0
45	Sample0451	79	2	1	0	95	1	2	0	0	O1	83	100	0	0	0	0	0	100	0	A or O	83	96	1	0	1	1	96	0	0	O and (A or B)	83	93	4	0	1	1	93	0	3	A or O	83	98	0	0	1	0	0	0
16	Sample0452	6	0	0	0	100	0	0	0	0	O1	6	100	0	0	0	0	0	100	0	A or O	6	100	0	0	0	0	100	0	0	O and (A or B)	6	100	0	0	0	0	100	0	0	A or O	6	100	0	0	0	0	0	0
80	Sample0453	193	0	0	0	98	0	0	0	0	O1	195	99	0	0	0	0	0	100	0	A or O	195	98	0	0	1	0	98	0	0	O and (A or B)	195	97	0	0	2	0	97	0	0	A or O	195	96	0	0	1	0	0	0
45	Sample0454	65	61	0	0	38	0	61	0	0	O1 and (A or B or O)	73	45	54	0	0	54	0	45	0	(A or O) and B	73	100	0	0	0	0	100	0	0	O and (A or B)	73	34	66	0	0	0	34	62	4	(A or O) and B	73	96	0	0	3	0	0	0
8	Sample0455	8	0	0	0	100	0	0	0	0	O1	10	100	0	0	0	0	0	100	0	A or O	10	100	0	0	0	0	100	0	0	O and (A or B)	10	100	0	0	0	0	100	0	0	A or O	10	100	0	0	0	0	0	0
72	Sample0456	4	25	0	0	75	0	25	0	0	O1 and (A or B or O)	4	100	0	0	0	0	0	100	0	A or O	4	100	0	0	0	0	100	0	0	O and (A or B)	4	100	0	0	0	0	100	0	0	A or O	4	100	0	0	0	0	0	0
95	Sample0457	32	53	0	0	46	0	53	0	0	O1 and (A or B or O)	33	46	50	0	3	50	0	46	0	(A or O) and B	33	100	0	0	0	0	100	0	0	O and (A or B)	33	42	57	0	0	0	42	53	3	(A or O) and B	33	100	0	0	0	0	0	0
37	Sample0458	365	53	0	0	46	0	53	0	0	O1 and (A or B or O)	374	100	0	0	0	0	0	100	0	A or O	374	97	0	0	2	0	97	0	0	O and (A or B)	374	93	2	0	3	0	93	0	2	A or O	374	95	0	0	4	0	0	0
87	Sample0459	4	33	0	0	66	0	33	0	0	O1 and (A or B or O)	4	100	0	0	0	0	0	100	0	A or O	4	100	0	0	0	0	100	0	0	O and (A or B)	4	100	0	0	0	0	100	0	0	A or O	4	100	0	0	0	0	0	0
10	Sample0459	5	66	0	0	33	0	66	0	0	O1 and (A or B or O)	6	100	0	0	0	0	0	100	0	A or O	6	100	0	0	0	0	100	0	0	O and (A or B)	6	100	0	0	0	0	100	0	0	A or O	6	100	0	0	0	0	0	0
60	Sample0460	2	100	0	0	0	0	100	0	0	A or B or O	2	100	0	0	0	0	0	100	0	A or O	2	100	0	0	0	0	100	0	0	O and (A or B)	2	100	0	0	0	0	100	0	0	A or O	2	100	0	0	0	0	0	0
75	Sample0460	3	33	0	0	66	0	33	0	0	O1 and (A or B or O)	1	100	0	0	0	0	0	100	0	A or O	1	100	0	0	0	0	100	0	0	O and (A or B)	1	100	0	0	0	0	100	0	0	A or O	1	100	0	0	0	0	0	0
91	Sample0461	16	57	0	0	42	0	57	0	0	O1 and (A or B or O)	16	100	0	0	0	0	0	100	0	A or O	16	100	0	0	0	0	100	0	0	O and (A or B)	16	100	0	0	0	0	100	0	0	A or O	16	100	0	0	0	0	0	0
23	Sample0462	11	72	0	0	27	0	72	0	0	O1 and (A or B or O)	11	100	0	0	0	0	0	100	0	A or O	11	100	0	0	0	0	100	0	0	O and (A or B)	11	100	0	0	0	0	100	0	0	A or O	11	100	0	0	0	0	0	0
33	Sample0462	119	54	0	0	45	0	54	0	0	O1 and (A or B or O)	118	100	0	0	0	0	0	100	0	A or O	118	98	0	0	1	0	98	0	0	O and (A or B)	118	95	2	0	2	0	95	0	2	A or O	118	97	0	0	1	0	0	0
86	Sample0463	2	0	0	0	100	0	0	0	0	O1	2	100	0	0	0	0	0	100	0	A or O	2	100	0	0	0	0	100	0	0	O and (A or B)	2	100	0	0	0	0	100	0	0	A or O	2	100	0	0	0	0	0	0
15	Sample0463	71	4	0	0	95	0	4	0	0	O1	72	98	1	0	0	1	0	98	0	A or O	72	100	0	0	0	0	100	0	0	O and (A or B)	72	96	3	0	0	0	96	1	1	A or O	72	100	0	0	0	0	0	0
68	Sample0464	367	0	0	0	99	0	0	0	0	O1	371	99	0	0	0	0	0	99	0	A or O	371	98	0	0	0	0	98	0	0	O and (A or B)	371	94	3	0	2	0	94	0	2	A or O	371	97	0	0	2	0	0	0
60	Sample0465	1	0	0	0	100	0	0	0	0	O1	1	100	0	0	0	0	0	100	0	A or O	1	100	0	0	0	0	100	0	0	O and (A or B)	1	100	0	0	0	0	100	0	0	A or O	1	100	0	0	0	0	0	0
10	Sample0465	5	0	0	0	100	0	0	0	0	O1	5	100	0	0	0	0	0	100	0	A or O	5	80	0	0	20	0	80	0	0	O and (A or B)	5	80	0	0	20	0	80	0	0	A or O	5	80	0	0	20	0	0	0
72	Sample0466	684	0	0	0	99	0	0	0	0	O1	687	100	0	0	0	0	0	100	0	A or O	687	98	0	0	0	0	98	0	0	O and (A or B)	687	94	2	0	2	0	95	0	2	A or O	687	96	0	0	2	0	0	0
95	Sample0467	48	56	0	0	43	0	56	0	0	O1 and (A or B or O)	49	100	0	0	0	0	0	100	0	A or O	49	97	0	0	2	0	97	0	0	O and (A or B)	49	90	7	0	2	0	90	0	7	A or O	49	97	0	0	2	0	0	0
92	Sample0468	21	42	0	0	57	0	42	0	0	O1 and (A or B or O)	25	66	33	0	0	33	0	66	0	(A or O) and B	25	100	0	0	0	0	100	0	0	O and (A or B)	25	68	31	0	0	0	68	31	0	(A or O) and B	25	100	0	0	0	0	0	0
99	Sample0469	30	0	0	0	100	0	0	0	0	O1	30	100	0	0	0	0	0	100	0	A or O	30	100	0	0	0	0	100	0	0	O and (A or B)	30	100	0	0	0	0	100	0	0	A or O	30	100	0	0	0	0	0	0
45	Sample0469	135	0	0	0	99	0	0	0	0	O1	135	100	0	0	0	0	0	100	0	A or O	135	99	0	0	0	0	99	0	0	O and (A or B)	135	91	4	0	3	0	91	0	4	A or O	135	94	0	0	5	0	0	0
84	Sample0469	1290	0	0	0	99	0	0	0	0	O1	1297	100	0	0	0	0	0	100	0	A or O	1297	98	0	0	1	0	98	0	0	O and (A or B)	1297	96	1	0	2	0	96	0	1	A or O	1297	97	0	0	2	0	0	0
55	Sample0470	3159	0	0	0	99	0	0	0	0	O1	3203	100	0	0	0	0	0	100	0	A or O	3203	98	0	0	1	0	98	0	0	O and (A or B)	3203	95	2	0	1	0	95	0	1	A or O	3203	96	0	0	2	0	0	0
48	Sample0471	1200	0	0	0	98	0	1	0	0	O1	1203	99	0	0	0	0	0	99	0	A or O	1203	98	0	0	1	0	98	0	0	O and (A or B)	1203	96	1	0	1	0	96	0	1	A or O	1203	97	0	0	1	0	0	0
8	Sample0472	153	55	1	0	42	0	55	0	1	O1 and (A or B or O)	155	100	0	0	0	0	0	100	0	A or O	155	98	0	0	0	0	98	0	0	O and (A or B)	155	97	0	0	0	0	98	0	0	A or O	155	96	1	0	0	1	0	0
96	Sample0473	73	0	0	1	98	0	1	0	0	O1	73	100	0	0	0	0	0	100	0	A or O	73	98	0	0	1	0	98	0	0	O and (A or B)	73	96	1	0	1	0	96	0	1	A or O	73	93	1	3	1	0	0	1
3	Sample0474	983	0	0	0	99	0	0	0	0	O1	997	99	0	0	0	0	0	99	0	A or O	997	98	0	0	1	0	98	0	0	O and (A or B)	997	95	2	0	2	0	95	0	2	A or O	997	96	0	0	2	0	0	0
48	Sample0475	91	0	2	0	97	1	0	0	1	O1	92	100	0	0	0	0	0	100	0	A or O	92	97	0	0	2	0	97	0	0	O and (A or B)	92	90	2	1	5	0	91	0	2	A or O	92	94	0	0	5	0	0	0
75	Sample0476	2224	52	0	0	47	0	52	0	0	O1 and (A or B or O)	2244	99	0	0	0	0	0	99	0	A or O	2244	98	0	0	1	0	98	0	0	O and (A or B)	2244	95	2	0	2	0	95	0	1	A or O	2244	97	0	0	2	0	0	0
13	Sample0477	2342	51	0	0	48	0	51	0	0	O1 and (A or B or O)	2353	99	0	0	0	0	0	99	0	A or O	2353	98	0	0	1	0	98	0	0	O and (A or B)	2353	95	2	0	2	0	95	0	1	A or O	2353	96	0	0	2	0	0	0
18	Sample0478	197	0	0	0	100	0	0	0	0	O1	195	100	0	0	0	0	0	100	0	A or O	195	100	0	0	0	0	100	0	0	O and (A or B)	195	97	2	0	0	0	97	0	1	A or O	195	99	0	0	0	0	0	0
85	Sample0479	147	97	1	0	0	0	97	0	0	A or B or O	149	100	0	0	0	0	0	100	0	A or O	149	96	0	0	3	0	96	0	0	O and (A or B)	149	93	2	0	3	0	94	0	1	A or O	149	95	0	0	3	0	0	0
5	Sample0480	1371	0	0	0	99	0	0	0	0	O1	1377	100	0	0	0	0	0	100	0	A or O	1377	99	0	0	0	0	99	0	0	O and (A or B)	1377	95	2	0	1	0	96	0	2	A or O	1377	97	0	0	2	0	0	0
31	Sample0481	764	50	0	0	49	0	50	0	0	O1 and (A or B or O)	776	49	50	0	0	50	0	49	0	(A or O) and B	776	98	0	0	0	0	99	0	0	O and (A or B)	776	45	53	0	1	0	45	52	1	(A or O) and B	776	97	0	0	1	0	0	0
56	Sample0482	47	53	0	0	46	0	53	0	0	O1 and (A or B or O)	48	100	0	0	0	0	0	100	0	A or O	48	97	0	0	2	0	97	0	0	O and (A or B)	48	91	2	0	5	0	91	0	2	A or O	48	94	0	0	5	0	0	0
20	Sample0483	33	35	0	0	64	0	35	0	0	O1 and (A or B or O)	35	100	0	0	0	0	0	100	0	A or O	35	96	0	0	4	0	96	0	0	O and (A or B)	35	92	3	0	3	0	92	0	3	A or O	35	95	0	0	4	0	0	0
82	Sample0484	674	48	0	0	50	0	48	0	0	O1 and (A or B or O)	678	50	49	0	0	49	0	50	0	(A or O) and B	678	98	0	0	0	0	99	0	0	O and (A or B)	678	46	51	0	1	0	46	49	1	(A or O) and B	678	97	0	0	1	0	0	0
67	Sample0485	2070	50	0	0	48	0	51	0	0	O1 and (A or B or O)	2095	99	0	0	0	0	0	99	0	A or O	2095	98	0	0	0	0	98	0	0	O and (A or B)	2095	94	2	0	2	0	95	0	2	A or O	2095	96	0	0	2	0	0	0
8	Sample0486	537	99	0	0	0	0	99	0	0	A or B or O	540	0	99	0	0	99	0	0	0	B	540	98	0	0	0	0	99	0	0	O and (A or B)	540	0	98	0	1	0	0	95	2	B	540	97	0	0	1	0	0	0
19	Sample0487	96	37	0	0	62	0	37	0	0	O1 and (A or B or O)	100	100	0	0	0	0	0	100	0	A or O	100	100	0	0	0	0	100	0	0	O and (A or B)	100	100	0	0	0	0	100	0	0	A or O	100	100	0	0	0	0	0	0
10	Sample0488	561	51	0	0	48	0	51	0	0	O1 and (A or B or O)	571	100	0	0	0	0	0	100	0	A or O	571	99	0	0	0	0	99	0	0	O and (A or B)	571	95	2	0	1	0	95	0	2	A or O	571	96	0	0	1	0	0	0
79	Sample0489	2	100	0	0	0	0	100	0	0	A or B or O	2	100	0	0	0	0	0	100	0	A or O	2	100	0	0	0	0	100	0	0	O and (A or B)	2	100	0	0	0	0	100	0	0	A or O	2	100	0	0	0	0	0	0
61	Sample0489	14	100	0	0	0	0	100	0	0	A or B or O	14	36	63	0	0	63	0	36	0	(A or O) and B	14	91	0	8	0	0	100	0	0	O and (A or B)	14	45	54	0	0	0	45	54	0	(A or O) and B	14	100	0	0	0	0	0	0
12	Sample0490	1422	0	0	0	99	0	0	0	0	O1	1428	100	0	0	0	0	0	100	0	A or O	1428	98	0	0	1	0	98	0	0	O and (A or B)	1428	95	2	0	2	0	95	0	2	A or O	1428	96	0	0	2	0	0	0
35	Sample0491	358	51	0	0	48	0	51	0	0	O1 and (A or B or O)	364	99	0	0	0	0	0	99	0	A or O	364	98	0	0	1	0	98	0	0	O and (A or B)	364	94	2	0	2	0	95	0	2	A or O	364	95	0	0	2	0	0	0
52	Sample0492	885	49	0	0	49	0	49	0	0	O1 and (A or B or O)	893	50	49	0	0	49	0	50	0	(A or O) and B	893	98	0	0	1	0	98	0	0	O and (A or B)	893	47	51	0	1	0	47	49	1	(A or O) and B	893	97	0	0	2	0	0	0
32	Sample0493	409	0	0	0	99	0	0	0	0	O1	413	100	0	0	0	0	0	100	0	A or O	413	99	0	0	0	0	99	0	0	O and (A or B)	413	96	1	0	1	0	96	0	1	A or O	413	96	0	1	2	0	0	0
61	Sample0494	1237	0	0	0	99	0	0	0	0	O1	1248	99	0	0	0	0	0	100	0	A or O	1248	98	0	0	0	0	98	0	0	O and (A or B)	1248	95	2	0	1	0	96	0	1	A or O	1248	97	0	0	1	0	0	0
54	Sample0495	1405	0	0	0	99	0	0	0	0	O1	1424	100	0	0	0	0	0	100	0	A or O	1423	99	0	0	0	0	99	0	0	O and (A or B)	1423	96	1	0	1	0	97	0	1	A or O	1423	97	0	0	1	0	0	0
34	Sample0496	412	0	0	0	98	0	0	0	0	O1	416	99	0	0	0	0	0	99	0	A or O	416	99	0	0	0	0	99	0	0	O and (A or B)	416	96	2	0	1	0	96	0	1	A or O	416	97	0	0	1	0	0	0
1	Sample0497	4	25	0	0	75	0	25	0	0	O1 and (A or B or O)	4	100	0	0	0	0	0	100	0	A or O	4	100	0	0	0	0	100	0	0	O and (A or B)	4	100	0	0	0	0	100	0	0	A or O	4	100	0	0	0	0	0	0
77	Sample0497	3	0	0	0	100	0	0	0	0	O1	3	100	0	0	0	0	0	100	0	A or O	3	100	0	0	0	0	100	0	0	O and (A or B)	3	100	0	0	0	0	100	0	0	A or O	3	100	0	0	0	0	0	0
7	Sample0497	2	100	0	0	0	0	100	0	0	A or B or O	3	100	0	0	0	0	0	100	0	A or O	3	100	0	0	0	0	100	0	0	O and (A or B)	3	100	0	0	0	0	100	0	0	A or O	3	100	0	0	0	0	0	0
75	Sample0498	304	0	0	0	98	0	0	0	0	O1	310	100	0	0	0	0	0	100	0	A or O	310	98	0	0	1	0	98	0	0	O and (A or B)	310	95	1	0	2	0	95	0	1	A or O	310	95	0	1	3	0	0	0
11	Sample0499	3	100	0	0	0	0	100	0	0	A or B or O	3	0	100	0	0	100	0	0	0	B	3	100	0	0	0	0	100	0	0	O and (A or B)	3	0	100	0	0	0	0	100	0	B	3	100	0	0	0	0	0	0
77	Sample0499	2	50	0	0	50	0	50	0	0	O1 and (A or B or O)	4	75	0	0	25	0	0	75	0		4	66	0	0	33	0	66	0	0		4	66	0	0	33	0	66	0	0		4	66	0	0	33	0	0	0
63	Sample0500	1911	99	0	0	0	0	99	0	0	A or B or O	1933	0	99	0	0	99	0	0	0	B	1933	99	0	0	0	0	99	0	0	O and (A or B)	1933	0	98	0	0	0	0	97	1	B	1933	99	0	0	0	0	0	0
98	Sample0501	1073	50	0	0	49	0	50	0	0	O1 and (A or B or O)	1070	100	0	0	0	0	0	100	0	A or O	1070	98	0	0	1	0	98	0	0	O and (A or B)	1070	95	2	0	2	0	95	0	2	A or O	1070	96	0	0	2	0	0	0
15	Sample0502	3	66	0	0	33	0	66	0	0	O1 and (A or B or O)	3	100	0	0	0	0	0	100	0	A or O	3	100	0	0	0	0	100	0	0	O and (A or B)	3	100	0	0	0	0	100	0	0	A or O	3	100	0	0	0	0	0	0
37	Sample0502	2	0	0	0	100	0	0	0	0	O1	4	100	0	0	0	0	0	100	0	A or O	4	100	0	0	0	0	100	0	0	O and (A or B)	4	100	0	0	0	0	100	0	0	A or O	4	100	0	0	0	0	0	0
14	Sample0503	90	45	0	0	54	0	45	0	0	O1 and (A or B or O)	89	100	0	0	0	0	0	100	0	A or O	89	97	0	1	1	0	98	0	0	O and (A or B)	89	95	1	0	3	0	95	0	1	A or O	89	97	0	0	2	0	0	0
90	Sample0504	2	100	0	0	0	0	100	0	0	A or B or O	2	100	0	0	0	0	0	100	0	A or O	2	100	0	0	0	0	100	0	0	O and (A or B)	2	100	0	0	0	0	100	0	0	A or O	2	100	0	0	0	0	0	0
49	Sample0504	7	100	0	0	0	0	100	0	0	A or B or O	7	100	0	0	0	0	0	100	0	A or O	7	100	0	0	0	0	100	0	0	O and (A or B)	7	100	0	0	0	0	100	0	0	A or O	7	100	0	0	0	0	0	0
28	Sample0504	7	16	0	0	83	0	16	0	0	O1	9	100	0	0	0	0	0	100	0	A or O	9	100	0	0	0	0	100	0	0	O and (A or B)	9	100	0	0	0	0	100	0	0	A or O	9	100	0	0	0	0	0	0
82	Sample0505	1613	48	0	0	50	0	48	0	0	O1 and (A or B or O)	1628	100	0	0	0	0	0	100	0	A or O	1628	98	0	0	1	0	98	0	0	O and (A or B)	1628	95	2	0	2	0	95	0	2	A or O	1628	96	0	0	2	0	0	0
59	Sample0506	28	0	0	0	100	0	0	0	0	O1	29	100	0	0	0	0	0	100	0	A or O	29	100	0	0	0	0	100	0	0	O and (A or B)	29	100	0	0	0	0	100	0	0	A or O	29	96	0	3	0	0	0	0
17	Sample0507	2083	51	0	0	48	0	51	0	0	O1 and (A or B or O)	2088	99	0	0	0	0	0	99	0	A or O	2088	99	0	0	0	0	99	0	0	O and (A or B)	2088	95	2	0	1	0	95	0	2	A or O	2088	96	0	0	2	0	0	0
50	Sample0508	850	99	0	0	0	0	99	0	0	A or B or O	852	99	0	0	0	0	0	99	0	A or O	852	98	0	0	1	0	98	0	0	O and (A or B)	852	96	1	0	1	0	96	0	1	A or O	852	97	0	0	1	0	0	0
39	Sample0509	2666	0	0	0	99	0	0	0	0	O1	2689	99	0	0	0	0	0	99	0	A or O	2688	98	0	0	1	0	98	0	0	O and (A or B)	2688	96	1	0	1	0	96	0	1	A or O	2688	97	0	0	2	0	0	0
34	Sample0510	2038	50	0	0	48	0	50	0	0	O1 and (A or B or O)	2042	100	0	0	0	0	0	100	0	A or O	2042	98	0	0	0	0	98	0	0	O and (A or B)	2042	96	1	0	1	0	96	0	1	A or O	2042	97	0	0	1	0	0	0
76	Sample0511	121	51	0	0	48	0	51	0	0	O1 and (A or B or O)	122	99	0	0	0	0	0	99	0	A or O	122	97	1	0	1	0	97	1	0	O and (A or B)	122	96	1	1	1	0	97	0	1	A or O	122	97	0	0	2	0	0	0
94	Sample0512	535	50	0	0	49	0	50	0	0	O1 and (A or B or O)	543	100	0	0	0	0	0	100	0	A or O	543	98	0	0	1	0	98	0	0	O and (A or B)	543	95	2	0	1	0	95	0	2	A or O	543	97	0	0	1	0	0	0
35	Sample0513	1243	51	0	0	47	0	51	0	0	O1 and (A or B or O)	1251	99	0	0	0	0	0	99	0	A or O	1251	98	0	0	1	0	98	0	0	O and (A or B)	1251	94	2	0	2	0	94	0	2	A or O	1251	96	0	0	2	0	0	0
20	Sample0514	14	83	0	0	16	0	83	0	0	A or B or O	15	100	0	0	0	0	0	100	0	A or O	15	100	0	0	0	0	100	0	0	O and (A or B)	15	91	8	0	0	0	91	0	8	A or O	15	100	0	0	0	0	0	0
90	Sample0514	33	53	0	0	46	0	53	0	0	O1 and (A or B or O)	34	100	0	0	0	0	0	100	0	A or O	34	100	0	0	0	0	100	0	0	O and (A or B)	34	100	0	0	0	0	100	0	0	A or O	34	96	0	0	3	0	0	0
89	Sample0514	471	47	0	0	52	0	47	0	0	O1 and (A or B or O)	474	100	0	0	0	0	0	100	0	A or O	474	98	0	0	1	0	98	0	0	O and (A or B)	474	95	2	0	1	0	96	0	2	A or O	474	97	0	0	1	0	0	0
8	Sample0515	797	50	0	0	49	0	50	0	0	O1 and (A or B or O)	801	99	0	0	0	0	0	99	0	A or O	801	97	0	0	2	0	97	0	0	O and (A or B)	801	94	2	0	2	0	94	0	1	A or O	801	95	0	0	3	0	0	0
20	Sample0516	7	50	0	0	50	0	50	0	0	O1 and (A or B or O)	7	100	0	0	0	0	0	100	0	A or O	7	100	0	0	0	0	100	0	0	O and (A or B)	7	100	0	0	0	0	100	0	0	A or O	7	100	0	0	0	0	0	0
28	Sample0516	38	100	0	0	0	0	100	0	0	A or B or O	38	34	65	0	0	65	0	34	0	(A or O) and B	38	96	0	0	3	0	96	0	0	O and (A or B)	38	34	62	0	3	0	34	62	0	(A or O) and B	38	97	0	0	2	0	0	0
55	Sample0516	103	96	1	0	3	0	96	1	0	A or B or O	106	61	38	0	0	38	0	61	0	(A or O) and B	106	100	0	0	0	0	100	0	0	O and (A or B)	106	58	41	0	0	0	58	40	1	(A or O) and B	106	100	0	0	0	0	0	0
97	Sample0517	82	97	1	0	1	0	97	1	0	A or B or O	83	100	0	0	0	0	0	100	0	A or O	83	95	0	0	4	0	95	0	0	O and (A or B)	83	93	1	0	4	0	93	0	1	A or O	83	95	0	0	4	0	0	0
56	Sample0518	58	0	0	0	100	0	0	0	0	O1	60	100	0	0	0	0	0	100	0	A or O	60	97	0	0	2	0	97	0	0	O and (A or B)	60	97	0	0	2	0	97	0	0	A or O	60	95	0	2	2	0	0	0
46	Sample0519	1	100	0	0	0	0	100	0	0	A or B or O	1	0	100	0	0	100	0	0	0	B	1	100	0	0	0	0	100	0	0	O and (A or B)	1	0	100	0	0	0	0	100	0	B	1	100	0	0	0	0	0	0
85	Sample0519	3	33	0	0	66	0	33	0	0	O1 and (A or B or O)	4	66	33	0	0	33	0	66	0	(A or O) and B	4	66	0	33	0	0	100	0	0	O and (A or B)	4	50	50	0	0	0	50	50	0	(A or O) and B	4	100	0	0	0	0	0	0
56	Sample0519	40	44	0	0	55	0	44	0	0	O1 and (A or B or O)	40	51	48	0	0	48	0	51	0	(A or O) and B	40	94	2	0	2	0	94	2	0	O and (A or B)	40	51	45	0	2	0	51	45	0	(A or O) and B	40	94	0	0	5	0	0	0
98	Sample0520	632	50	0	0	48	0	50	0	0	O1 and (A or B or O)	639	100	0	0	0	0	0	100	0	A or O	639	99	0	0	0	0	99	0	0	O and (A or B)	639	97	1	0	1	0	97	0	1	A or O	639	97	0	0	1	0	0	0
62	Sample0521	209	1	0	0	98	0	1	0	0	O1	212	99	0	0	0	0	0	99	0	A or O	212	96	0	0	3	0	96	0	0	O and (A or B)	212	94	1	0	4	0	94	0	1	A or O	212	93	0	1	4	0	0	0
69	Sample0522	748	45	0	0	53	0	46	0	0	O1 and (A or B or O)	759	99	0	0	0	0	0	99	0	A or O	759	98	0	0	1	0	98	0	0	O and (A or B)	759	95	1	0	2	0	96	0	1	A or O	759	96	0	0	2	0	0	0
42	Sample0523	1615	0	0	0	99	0	0	0	0	O1	1633	99	0	0	0	0	0	100	0	A or O	1633	98	0	0	1	0	98	0	0	O and (A or B)	1633	95	2	0	2	0	95	0	1	A or O	1633	96	0	0	2	0	0	0
12	Sample0524	1638	0	0	0	99	0	0	0	0	O1	1647	99	0	0	0	0	0	99	0	A or O	1647	98	0	0	1	0	98	0	0	O and (A or B)	1647	95	2	0	2	0	95	0	2	A or O	1647	97	0	0	2	0	0	0
3	Sample0525	30	7	0	0	92	0	7	0	0	O1	32	96	3	0	0	3	0	96	0	A or O	32	96	0	0	3	0	96	0	0	O and (A or B)	32	92	3	0	3	0	92	3	0	A or O	32	92	0	3	3	0	0	0
18	Sample0526	679	0	0	0	99	0	0	0	0	O1	687	99	0	0	0	0	0	99	0	A or O	687	98	0	0	1	0	98	0	0	O and (A or B)	687	94	2	0	3	0	94	0	2	A or O	687	94	0	0	3	0	0	0
50	Sample0527	1572	99	0	0	0	0	99	0	0	A or B or O	1579	50	48	0	0	48	0	50	0	(A or O) and B	1579	98	0	0	1	0	98	0	0	O and (A or B)	1579	47	50	0	1	0	47	49	1	(A or O) and B	1579	97	0	0	1	0	0	0
47	Sample0528	316	0	0	0	99	0	0	0	0	O1	320	99	0	0	0	0	0	100	0	A or O	320	98	0	0	1	0	98	0	0	O and (A or B)	320	95	1	0	3	0	95	0	1	A or O	320	95	1	0	3	0	0	0
65	Sample0529	832	99	0	0	0	0	99	0	0	A or B or O	834	50	49	0	0	49	0	50	0	(A or O) and B	834	98	0	0	0	0	98	0	0	O and (A or B)	834	47	51	0	1	0	47	50	0	(A or O) and B	834	97	0	0	2	0	0	0
8	Sample0530	994	48	0	0	51	0	48	0	0	O1 and (A or B or O)	1003	49	50	0	0	50	0	49	0	(A or O) and B	1003	98	0	0	0	0	99	0	0	O and (A or B)	1002	45	53	0	1	0	45	50	2	(A or O) and B	1002	97	0	0	2	0	0	0
30	Sample0531	1966	0	0	0	99	0	0	0	0	O1	1958	100	0	0	0	0	0	100	0	A or O	1958	98	0	0	1	0	98	0	0	O and (A or B)	1958	93	3	0	2	0	93	0	2	A or O	1958	95	0	0	3	0	0	0
20	Sample0532	869	99	0	0	0	0	99	0	0	A or B or O	878	48	51	0	0	51	0	48	0	(A or O) and B	878	98	0	0	0	0	98	0	0	O and (A or B)	878	45	52	0	1	0	45	50	2	(A or O) and B	878	97	0	0	2	0	0	0
51	Sample0533	26	68	0	0	32	0	68	0	0	O1 and (A or B or O)	27	96	4	0	0	4	0	96	0	A or O	27	47	47	4	0	47	52	0	0	O2 and (O or A or B)	27	91	4	0	4	0	91	4	0	A or O	27	92	0	4	4	0	0	0
34	Sample0534	467	0	0	0	99	0	0	0	0	O1	469	99	0	0	0	0	0	100	0	A or O	469	98	0	0	1	0	98	0	0	O and (A or B)	469	95	2	0	1	0	95	0	2	A or O	469	97	0	0	2	0	0	0
64	Sample0535	7	33	0	0	66	0	33	0	0	O1 and (A or B or O)	7	100	0	0	0	0	0	100	0	A or O	7	100	0	0	0	0	100	0	0	O and (A or B)	7	83	16	0	0	0	83	0	16	A or O	7	100	0	0	0	0	0	0
21	Sample0535	39	59	0	0	40	0	59	0	0	O1 and (A or B or O)	40	97	2	0	0	2	0	97	0	A or O	40	93	0	0	6	0	93	0	0	O and (A or B)	40	80	12	0	6	0	80	3	9	A or O	40	90	0	3	6	0	0	0
52	Sample0535	248	53	0	0	45	0	53	0	0	O1 and (A or B or O)	249	100	0	0	0	0	0	100	0	A or O	249	98	0	0	1	0	98	0	0	O and (A or B)	249	94	2	0	2	0	94	0	2	A or O	249	96	0	0	2	0	0	0
83	Sample0536	609	0	0	0	99	0	0	0	0	O1	619	100	0	0	0	0	0	100	0	A or O	619	98	0	0	1	0	98	0	0	O and (A or B)	619	95	2	0	2	0	95	0	1	A or O	619	95	0	0	3	0	0	0
82	Sample0537	85	100	0	0	0	0	100	0	0	A or B or O	83	52	47	0	0	47	0	52	0	(A or O) and B	83	98	0	0	1	0	98	0	0	O and (A or B)	83	51	45	0	3	0	51	43	1	(A or O) and B	83	94	1	0	4	1	0	0
40	Sample0538	152	0	0	0	98	0	0	0	0	O1	152	99	0	0	0	0	0	99	0	A or O	152	100	0	0	0	0	100	0	0	O and (A or B)	152	96	3	0	0	0	96	0	3	A or O	152	100	0	0	0	0	0	0
24	Sample0539	162	50	1	0	47	0	50	0	0	O1 and (A or B or O)	163	99	0	0	0	0	0	99	0	A or O	163	96	0	0	2	0	96	0	0	O and (A or B)	163	92	4	0	3	0	92	0	2	A or O	163	93	1	1	3	0	0	0
42	Sample0540	88	0	2	0	97	0	0	1	1	O1	86	100	0	0	0	0	0	100	0	A or O	86	98	0	0	1	0	98	0	0	O and (A or B)	86	92	3	1	3	0	93	1	1	A or O	86	95	0	0	4	0	0	0
29	Sample0541	159	1	0	0	97	0	1	0	0	O1	161	100	0	0	0	0	0	100	0	A or O	161	97	0	0	2	0	97	0	0	O and (A or B)	161	93	2	0	3	0	93	0	2	A or O	161	95	0	0	3	0	0	0
34	Sample0542	26	0	0	0	100	0	0	0	0	O1	28	100	0	0	0	0	0	100	0	A or O	28	100	0	0	0	0	100	0	0	O and (A or B)	28	100	0	0	0	0	100	0	0	A or O	28	95	0	4	0	0	0	0
22	Sample0543	4	25	0	0	75	0	25	0	0	O1 and (A or B or O)	5	25	75	0	0	75	0	25	0	(A or O) and B	5	80	0	0	20	0	80	0	0	O and (A or B)	5	25	50	0	25	0	25	50	0	(A or O) and B	5	75	0	0	25	0	0	0
4	Sample0544	20	0	0	0	100	0	0	0	0	O1	20	100	0	0	0	0	0	100	0	A or O	20	100	0	0	0	0	100	0	0	O and (A or B)	20	100	0	0	0	0	100	0	0	A or O	20	100	0	0	0	0	0	0
87	Sample0545	29	50	0	0	50	0	50	0	0	O1 and (A or B or O)	29	100	0	0	0	0	0	100	0	A or O	29	100	0	0	0	0	100	0	0	O and (A or B)	29	95	4	0	0	0	95	0	4	A or O	29	100	0	0	0	0	0	0
17	Sample0546	56	0	1	0	98	0	0	1	0	O1	54	100	0	0	0	0	0	100	0	A or O	54	100	0	0	0	0	100	0	0	O and (A or B)	54	89	2	2	5	0	91	0	2	A or O	54	92	0	2	5	0	0	0
20	Sample0547	154	54	0	0	45	0	54	0	0	O1 and (A or B or O)	152	47	52	0	0	52	0	47	0	(A or O) and B	152	100	0	0	0	0	100	0	0	O and (A or B)	152	42	55	0	1	0	42	54	1	(A or O) and B	152	97	0	0	2	0	0	0
51	Sample0548	333	48	0	0	51	0	48	0	0	O1 and (A or B or O)	331	100	0	0	0	0	0	100	0	A or O	331	99	0	0	0	0	99	0	0	O and (A or B)	331	93	3	0	2	0	93	0	3	A or O	331	96	0	0	2	0	0	0
39	Sample0549	7	57	0	0	42	0	57	0	0	O1 and (A or B or O)	7	100	0	0	0	0	0	100	0	A or O	7	100	0	0	0	0	100	0	0	O and (A or B)	7	100	0	0	0	0	100	0	0	A or O	7	100	0	0	0	0	0	0
9	Sample0550	158	50	0	0	48	0	50	0	0	O1 and (A or B or O)	155	98	0	0	0	0	0	99	0	A or O	155	95	0	0	4	0	95	0	0	O and (A or B)	155	90	2	0	7	0	90	0	1	A or O	155	91	0	0	7	0	0	0
63	Sample0551	1234	48	0	0	51	0	48	0	0	O1 and (A or B or O)	1247	51	48	0	0	48	0	51	0	(A or O) and B	1247	98	0	0	1	0	98	0	0	O and (A or B)	1247	47	49	0	2	0	48	47	1	(A or O) and B	1247	96	0	0	3	0	0	0
62	Sample0552	108	0	1	0	98	1	0	0	0	O1	106	100	0	0	0	0	0	100	0	A or O	106	100	0	0	0	0	100	0	0	O and (A or B)	106	98	1	0	0	0	98	0	1	A or O	106	97	0	1	1	0	0	0
19	Sample0553	29	0	0	0	100	0	0	0	0	O1	30	96	0	3	0	0	0	100	0	A or O	30	100	0	0	0	0	100	0	0	O and (A or B)	30	95	0	4	0	0	100	0	0	A or O	30	100	0	0	0	0	0	0
21	Sample0554	47	0	0	0	100	0	0	0	0	O1	47	100	0	0	0	0	0	100	0	A or O	47	100	0	0	0	0	100	0	0	O and (A or B)	47	91	5	0	2	0	91	0	5	A or O	47	95	0	2	2	0	0	0
63	Sample0555	27	0	0	0	100	0	0	0	0	O1	27	100	0	0	0	0	0	100	0	A or O	27	100	0	0	0	0	100	0	0	O and (A or B)	27	95	4	0	0	0	95	0	4	A or O	27	100	0	0	0	0	0	0
81	Sample0556	452	99	0	0	0	0	99	0	0	A or B or O	454	100	0	0	0	0	0	100	0	A or O	454	43	54	0	1	54	44	0	0	O2 and (O or A or B)	454	96	1	0	2	0	96	0	1	A or O	454	97	0	0	2	0	0	0
98	Sample0557	56	100	0	0	0	0	100	0	0	A or B or O	57	0	100	0	0	100	0	0	0	B	57	100	0	0	0	0	100	0	0	O and (A or B)	57	0	100	0	0	0	0	97	2	B	57	100	0	0	0	0	0	0
7	Sample0558	436	51	0	0	47	0	51	0	0	O1 and (A or B or O)	439	99	0	0	0	0	0	99	0	A or O	439	100	0	0	0	0	100	0	0	O and (A or B)	439	96	1	0	1	0	96	0	1	A or O	439	97	0	0	1	0	0	0
49	Sample0559	282	52	0	0	46	0	53	0	0	O1 and (A or B or O)	284	100	0	0	0	0	0	100	0	A or O	284	44	53	1	0	53	46	0	0	O2 and (O or A or B)	284	95	2	0	1	0	95	0	1	A or O	284	97	0	0	2	0	0	0
68	Sample0560	167	0	0	0	99	0	0	0	0	O1	168	100	0	0	0	0	0	100	0	A or O	168	98	0	0	1	0	98	0	0	O and (A or B)	168	94	2	0	2	0	94	0	2	A or O	168	97	0	0	2	0	0	0
45	Sample0561	617	49	0	0	50	0	49	0	0	O1 and (A or B or O)	619	100	0	0	0	0	0	100	0	A or O	619	99	0	0	0	0	99	0	0	O and (A or B)	619	95	3	0	1	0	95	0	3	A or O	619	96	0	0	2	0	0	0
65	Sample0562	26	36	0	0	63	0	36	0	0	O1 and (A or B or O)	28	100	0	0	0	0	0	100	0	A or O	28	100	0	0	0	0	100	0	0	O and (A or B)	28	100	0	0	0	0	100	0	0	A or O	28	100	0	0	0	0	0	0
92	Sample0563	56	42	0	0	57	0	42	0	0	O1 and (A or B or O)	56	100	0	0	0	0	0	100	0	A or O	56	100	0	0	0	0	100	0	0	O and (A or B)	56	100	0	0	0	0	100	0	0	A or O	56	97	2	0	0	0	2	0
81	Sample0564	534	49	0	0	49	0	50	0	0	O1 and (A or B or O)	534	99	0	0	0	0	0	99	0	A or O	534	97	0	0	1	0	97	0	0	O and (A or B)	534	95	2	0	1	0	95	0	2	A or O	534	96	0	0	2	0	0	0
36	Sample0565	51	0	0	0	100	0	0	0	0	O1	51	100	0	0	0	0	0	100	0	A or O	51	100	0	0	0	0	100	0	0	O and (A or B)	51	97	2	0	0	2	97	0	0	A or O	51	100	0	0	0	0	0	0
57	Sample0566	296	0	0	0	99	0	0	0	0	O1	305	100	0	0	0	0	0	100	0	A or O	305	96	0	0	3	0	96	0	0	O and (A or B)	305	93	1	0	4	0	94	0	0	A or O	305	95	0	0	4	0	0	0
34	Sample0567	3	100	0	0	0	0	100	0	0	A or B or O	3	100	0	0	0	0	0	100	0	A or O	3	100	0	0	0	0	100	0	0	O and (A or B)	3	100	0	0	0	0	100	0	0	A or O	3	100	0	0	0	0	0	0
27	Sample0568	1294	50	0	0	48	0	50	0	0	O1 and (A or B or O)	1295	99	0	0	0	0	0	99	0	A or O	1295	98	0	0	1	0	98	0	0	O and (A or B)	1295	95	2	0	2	0	95	0	2	A or O	1295	96	0	0	2	0	0	0
93	Sample0569	972	54	0	0	44	0	54	0	0	O1 and (A or B or O)	981	100	0	0	0	0	0	100	0	A or O	981	97	0	0	1	0	97	0	0	O and (A or B)	981	94	2	0	2	0	94	0	2	A or O	981	95	0	0	3	0	0	0
26	Sample0570	1165	0	0	0	99	0	0	0	0	O1	1182	100	0	0	0	0	0	100	0	A or O	1181	98	0	0	1	0	98	0	0	O and (A or B)	1181	94	2	0	2	0	94	0	2	A or O	1181	96	0	0	2	0	0	0
57	Sample0571	180	0	0	0	100	0	0	0	0	O1	188	100	0	0	0	0	0	100	0	A or O	188	99	0	0	0	0	99	0	0	O and (A or B)	188	97	0	1	0	0	99	0	0	A or O	188	98	0	0	1	0	0	0
85	Sample0572	66	0	0	0	100	0	0	0	0	O1	67	100	0	0	0	0	0	100	0	A or O	67	97	0	0	2	0	97	0	0	O and (A or B)	67	97	0	0	2	0	97	0	0	A or O	67	98	0	0	2	0	0	0
35	Sample0573	8	71	0	0	28	0	71	0	0	O1 and (A or B or O)	8	100	0	0	0	0	0	100	0	A or O	8	100	0	0	0	0	100	0	0	O and (A or B)	8	83	0	16	0	0	100	0	0	A or O	8	75	0	0	25	0	0	0
58	Sample0574	347	0	0	0	99	0	0	0	0	O1	350	100	0	0	0	0	0	100	0	A or O	350	97	0	0	2	0	97	0	0	O and (A or B)	350	93	3	0	3	1	93	0	2	A or O	350	95	0	1	3	0	0	0
13	Sample0575	60	0	0	0	100	0	0	0	0	O1	62	100	0	0	0	0	0	100	0	A or O	62	100	0	0	0	0	100	0	0	O and (A or B)	62	98	1	0	0	0	98	0	1	A or O	62	100	0	0	0	0	0	0
98	Sample0576	21	42	0	0	57	0	42	0	0	O1 and (A or B or O)	20	100	0	0	0	0	0	100	0	A or O	20	100	0	0	0	0	100	0	0	O and (A or B)	20	92	7	0	0	0	92	0	7	A or O	20	100	0	0	0	0	0	0
41	Sample0577	137	53	0	0	46	0	53	0	0	O1 and (A or B or O)	137	100	0	0	0	0	0	100	0	A or O	137	99	0	0	0	0	99	0	0	O and (A or B)	137	95	2	0	1	0	95	0	2	A or O	137	96	1	0	1	0	0	1
43	Sample0578	186	54	0	0	44	0	54	0	0	O1 and (A or B or O)	189	100	0	0	0	0	0	100	0	A or O	189	97	0	0	2	0	97	0	0	O and (A or B)	189	92	3	0	4	1	92	0	2	A or O	189	93	0	1	4	0	0	0
92	Sample0579	437	0	0	0	99	0	0	0	0	O1	442	100	0	0	0	0	0	100	0	A or O	442	98	0	0	1	0	98	0	0	O and (A or B)	442	95	1	0	3	0	95	0	1	A or O	441	96	0	0	3	0	0	0
10	Sample0580	532	0	0	0	99	0	0	0	0	O1	544	100	0	0	0	0	0	100	0	A or O	544	98	0	0	1	0	98	0	0	O and (A or B)	544	94	1	0	3	0	95	0	1	A or O	544	95	0	1	3	0	0	0
96	Sample0581	8	0	0	0	100	0	0	0	0	O1	8	100	0	0	0	0	0	100	0	A or O	8	100	0	0	0	0	100	0	0	O and (A or B)	8	85	0	0	14	0	85	0	0	A or O	8	83	0	0	16	0	0	0
27	Sample0581	1	0	0	0	100	0	0	0	0	O1	1	100	0	0	0	0	0	100	0	A or O	1	100	0	0	0	0	100	0	0	O and (A or B)	1	100	0	0	0	0	100	0	0	A or O	1	100	0	0	0	0	0	0
97	Sample0582	437	0	0	0	99	0	0	0	0	O1	442	100	0	0	0	0	0	100	0	A or O	442	98	0	0	1	0	98	0	0	O and (A or B)	442	95	1	0	3	0	95	0	1	A or O	441	96	0	0	3	0	0	0
65	Sample0583	13	53	0	0	46	0	53	0	0	O1 and (A or B or O)	13	100	0	0	0	0	0	100	0	A or O	13	100	0	0	0	0	100	0	0	O and (A or B)	13	90	9	0	0	0	90	0	9	A or O	13	100	0	0	0	0	0	0
78	Sample0583	2	50	0	0	50	0	50	0	0	O1 and (A or B or O)	2	100	0	0	0	0	0	100	0	A or O	2	100	0	0	0	0	100	0	0	O and (A or B)	2	100	0	0	0	0	100	0	0	A or O	2	100	0	0	0	0	0	0
58	Sample0584	15	0	0	0	100	0	0	0	0	O1	15	100	0	0	0	0	0	100	0	A or O	15	100	0	0	0	0	100	0	0	O and (A or B)	15	100	0	0	0	0	100	0	0	A or O	15	100	0	0	0	0	0	0
96	Sample0585	100	0	0	0	100	0	0	0	0	O1	98	100	0	0	0	0	0	100	0	A or O	98	98	0	0	1	0	98	0	0	O and (A or B)	98	96	2	0	1	0	96	0	2	A or O	98	98	0	0	1	0	0	0
28	Sample0586	733	49	0	0	50	0	49	0	0	O1 and (A or B or O)	739	99	0	0	0	0	0	99	0	A or O	739	99	0	0	0	0	99	0	0	O and (A or B)	738	96	2	0	1	0	96	0	2	A or O	738	97	0	0	1	0	0	0
32	Sample0587	25	0	0	0	100	0	0	0	0	O1	25	100	0	0	0	0	0	100	0	A or O	25	100	0	0	0	0	100	0	0	O and (A or B)	25	100	0	0	0	0	100	0	0	A or O	25	100	0	0	0	0	0	0
30	Sample0588	57	56	0	0	43	0	56	0	0	O1 and (A or B or O)	61	100	0	0	0	0	0	100	0	A or O	61	97	0	0	2	0	97	0	0	O and (A or B)	61	95	2	0	2	0	95	0	2	A or O	61	95	0	0	4	0	0	0
37	Sample0589	1892	99	0	0	0	0	99	0	0	A or B or O	1893	99	0	0	0	0	0	99	0	A or O	1892	98	0	0	1	0	98	0	0	O and (A or B)	1892	96	1	0	1	0	96	0	1	A or O	1892	96	0	0	2	0	0	0
98	Sample0590	29	57	3	0	38	0	57	0	3	O1 and (A or B or O)	29	42	57	0	0	57	0	42	0	(A or O) and B	29	100	0	0	0	0	100	0	0	O and (A or B)	29	36	64	0	0	0	36	64	0	(A or O) and B	29	100	0	0	0	0	0	0
99	Sample0591	34	53	0	0	46	0	53	0	0	O1 and (A or B or O)	33	100	0	0	0	0	0	100	0	A or O	33	100	0	0	0	0	100	0	0	O and (A or B)	33	100	0	0	0	0	100	0	0	A or O	33	100	0	0	0	0	0	0
24	Sample0592	458	99	0	0	0	0	100	0	0	A or B or O	460	99	0	0	0	0	0	99	0	A or O	460	98	0	0	1	0	98	0	0	O and (A or B)	460	92	3	0	3	0	92	0	3	A or O	460	96	0	0	3	0	0	0
44	Sample0593	1203	48	0	0	51	0	48	0	0	O1 and (A or B or O)	1220	51	48	0	0	48	0	51	0	(A or O) and B	1220	99	0	0	0	0	99	0	0	O and (A or B)	1220	48	50	0	0	0	48	48	1	(A or O) and B	1220	98	0	0	0	0	0	0
34	Sample0594	64	100	0	0	0	0	100	0	0	A or B or O	68	55	45	0	0	45	0	55	0	(A or O) and B	68	100	0	0	0	0	100	0	0	O and (A or B)	68	53	46	0	0	0	53	44	1	(A or O) and B	68	98	1	0	0	1	0	0
88	Sample0595	263	100	0	0	0	0	100	0	0	A or B or O	261	99	0	0	0	0	0	99	0	A or O	261	99	0	0	0	0	99	0	0	O and (A or B)	261	98	0	0	0	0	98	0	0	A or O	261	98	0	0	0	0	0	0
28	Sample0596	506	0	0	0	99	0	0	0	0	O1	510	99	0	0	0	0	0	99	0	A or O	510	98	0	0	0	0	98	0	0	O and (A or B)	510	96	1	0	0	0	97	0	1	A or O	510	97	0	0	1	0	0	0
48	Sample0597	217	0	0	0	99	0	0	0	0	O1	221	100	0	0	0	0	0	100	0	A or O	221	100	0	0	0	0	100	0	0	O and (A or B)	221	96	2	0	1	0	96	0	2	A or O	221	98	0	0	1	0	0	0
18	Sample0598	95	0	1	0	98	1	0	0	0	O1	96	100	0	0	0	0	0	100	0	A or O	96	100	0	0	0	0	100	0	0	O and (A or B)	96	97	2	0	0	0	97	0	2	A or O	96	97	1	1	0	0	0	1
30	Sample0599	161	100	0	0	0	0	100	0	0	A or B or O	162	100	0	0	0	0	0	100	0	A or O	162	100	0	0	0	0	100	0	0	O and (A or B)	162	97	1	0	0	0	98	0	1	A or O	162	97	0	0	1	0	0	0
22	Sample0600	186	0	0	0	99	0	0	0	0	O1	189	99	0	0	0	0	0	99	0	A or O	189	99	0	0	0	0	99	0	0	O and (A or B)	189	96	1	0	2	0	96	0	0	A or O	189	96	0	1	2	0	0	0
26	Sample0601	208	0	0	0	100	0	0	0	0	O1	214	100	0	0	0	0	0	100	0	A or O	214	98	0	0	1	0	98	0	0	O and (A or B)	214	94	1	0	4	0	94	0	1	A or O	214	94	0	1	4	0	0	0
49	Sample0602	360	99	0	0	0	0	99	0	0	A or B or O	360	100	0	0	0	0	0	100	0	A or O	360	46	53	0	0	53	46	0	0	O2 and (O or A or B)	360	97	0	0	1	0	97	0	0	A or O	360	98	0	0	1	0	0	0
84	Sample0603	58	98	1	0	0	0	98	0	1	A or B or O	59	100	0	0	0	0	0	100	0	A or O	59	3	90	5	0	90	9	0	0	O2	59	96	1	0	1	0	96	0	1	A or O	59	98	0	0	1	0	0	0
95	Sample0604	204	1	0	0	97	0	1	0	0	O1	208	100	0	0	0	0	0	100	0	A or O	208	96	0	0	3	0	96	0	0	O and (A or B)	208	93	1	0	4	0	93	0	1	A or O	208	94	0	0	4	0	0	0
30	Sample0605	50	2	2	2	93	0	4	2	0	O1	50	97	2	0	0	2	0	97	0	A or O	50	100	0	0	0	0	100	0	0	O and (A or B)	50	97	2	0	0	0	97	2	0	A or O	50	97	2	0	0	2	0	0
72	Sample0606	119	48	0	0	51	0	48	0	0	O1 and (A or B or O)	121	50	49	0	0	49	0	50	0	(A or O) and B	121	100	0	0	0	0	100	0	0	O and (A or B)	121	45	51	0	1	0	46	47	3	(A or O) and B	121	96	0	0	2	0	0	0
51	Sample0607	248	50	0	0	48	0	50	0	0	O1 and (A or B or O)	249	50	49	0	0	49	0	50	0	(A or O) and B	249	99	0	0	0	0	99	0	0	O and (A or B)	249	48	51	0	0	0	48	49	1	(A or O) and B	249	98	0	0	1	0	0	0
47	Sample0608	22	50	0	0	50	0	50	0	0	O1 and (A or B or O)	23	100	0	0	0	0	0	100	0	A or O	23	100	0	0	0	0	100	0	0	O and (A or B)	23	93	0	0	6	0	93	0	0	A or O	23	93	0	0	6	0	0	0
89	Sample0609	2405	49	0	0	50	0	49	0	0	O1 and (A or B or O)	2416	99	0	0	0	0	0	99	0	A or O	2416	98	0	0	1	0	98	0	0	O and (A or B)	2416	95	2	0	2	0	95	0	1	A or O	2415	96	0	0	2	0	0	0
58	Sample0610	6	33	0	0	66	0	33	0	0	O1 and (A or B or O)	6	100	0	0	0	0	0	100	0	A or O	6	100	0	0	0	0	100	0	0	O and (A or B)	6	100	0	0	0	0	100	0	0	A or O	6	100	0	0	0	0	0	0
38	Sample0611	8	0	0	0	100	0	0	0	0	O1	8	100	0	0	0	0	0	100	0	A or O	8	100	0	0	0	0	100	0	0	O and (A or B)	8	100	0	0	0	0	100	0	0	A or O	8	100	0	0	0	0	0	0
99	Sample0612	2	0	0	0	100	0	0	0	0	O1	2	100	0	0	0	0	0	100	0	A or O	2	100	0	0	0	0	100	0	0	O and (A or B)	2	100	0	0	0	0	100	0	0	A or O	2	100	0	0	0	0	0	0
65	Sample0612	1	0	0	0	100	0	0	0	0	O1	1	0	0	0	0	-1	-1	-1	-1	(A or O) and B	1	100	0	0	0	0	100	0	0	O and (A or B)	1	100	0	0	0	0	100	0	0	A or O	1	100	0	0	0	0	0	0
30	Sample0613	267	1	0	0	97	0	1	0	0	O1	272	100	0	0	0	0	0	100	0	A or O	272	98	0	0	1	0	98	0	0	O and (A or B)	272	95	1	0	2	0	95	0	1	A or O	272	96	0	0	2	0	0	0
47	Sample0614	219	49	0	0	50	0	49	0	0	O1 and (A or B or O)	220	99	0	0	0	0	0	99	0	A or O	220	98	0	0	1	0	98	0	0	O and (A or B)	220	96	1	0	1	0	96	0	1	A or O	220	97	0	0	2	0	0	0
4	Sample0615	2	0	0	0	100	0	0	0	0	O1	2	100	0	0	0	0	0	100	0	A or O	2	100	0	0	0	0	100	0	0	O and (A or B)	2	100	0	0	0	0	100	0	0	A or O	2	100	0	0	0	0	0	0
28	Sample0616	384	5	0	0	94	0	5	0	0	O1	387	99	0	0	0	0	0	100	0	A or O	387	99	0	0	0	0	99	0	0	O and (A or B)	387	95	1	0	2	0	95	0	1	A or O	387	96	0	0	2	0	0	0
41	Sample0617	441	0	0	0	99	0	0	0	0	O1	441	99	0	0	0	0	0	99	0	A or O	441	98	0	0	1	0	98	0	0	O and (A or B)	441	96	2	0	1	0	96	0	2	A or O	441	97	0	0	1	0	0	0
97	Sample0618	775	44	0	0	54	0	44	0	0	O1 and (A or B or O)	784	100	0	0	0	0	0	100	0	A or O	784	50	47	0	0	47	51	0	0	O2 and (O or A or B)	784	96	1	0	1	0	97	0	1	A or O	784	97	0	0	1	0	0	0
70	Sample0619	196	98	0	0	1	0	98	0	0	A or B or O	198	3	96	0	0	96	0	3	0	B	198	99	0	0	0	0	99	0	0	O and (A or B)	198	2	97	0	0	0	2	95	0	B	198	100	0	0	0	0	0	0
20	Sample0620	314	0	1	0	98	0	0	0	0	O1	318	100	0	0	0	0	0	100	0	A or O	318	98	0	0	1	0	98	0	0	O and (A or B)	318	94	2	0	2	0	94	0	2	A or O	318	96	0	0	2	0	0	0
14	Sample0621	196	54	0	0	45	0	54	0	0	O1 and (A or B or O)	198	100	0	0	0	0	0	100	0	A or O	198	99	0	0	0	0	99	0	0	O and (A or B)	198	96	1	0	1	0	96	0	1	A or O	198	95	0	1	3	0	0	0
9	Sample0622	931	0	0	0	99	0	0	0	0	O1	944	99	0	0	0	0	0	99	0	A or O	943	99	0	0	0	0	99	0	0	O and (A or B)	943	96	2	0	1	0	96	0	2	A or O	943	97	0	0	1	0	0	0
92	Sample0623	33	0	0	0	100	0	0	0	0	O1	33	100	0	0	0	0	0	100	0	A or O	33	100	0	0	0	0	100	0	0	O and (A or B)	33	92	8	0	0	0	92	0	8	A or O	33	100	0	0	0	0	0	0
31	Sample0624	528	48	0	0	51	0	48	0	0	O1 and (A or B or O)	527	52	47	0	0	47	0	52	0	(A or O) and B	527	98	0	0	0	0	98	0	0	O and (A or B)	527	48	50	0	1	0	48	48	1	(A or O) and B	527	98	0	0	1	0	0	0
24	Sample0625	564	52	0	0	47	0	52	0	0	O1 and (A or B or O)	566	100	0	0	0	0	0	100	0	A or O	566	99	0	0	0	0	99	0	0	O and (A or B)	566	93	3	0	3	0	93	0	2	A or O	566	96	0	0	2	0	0	0
70	Sample0626	322	0	0	0	99	0	0	0	0	O1	328	100	0	0	0	0	0	100	0	A or O	328	98	0	0	1	0	98	0	0	O and (A or B)	328	97	1	0	1	0	97	0	1	A or O	328	97	0	0	2	0	0	0
22	Sample0627	431	0	0	0	99	0	0	0	0	O1	436	100	0	0	0	0	0	100	0	A or O	436	99	0	0	0	0	99	0	0	O and (A or B)	436	96	1	0	1	0	96	0	1	A or O	436	97	0	0	2	0	0	0
11	Sample0628	86	53	0	0	46	0	53	0	0	O1 and (A or B or O)	88	100	0	0	0	0	0	100	0	A or O	88	100	0	0	0	0	100	0	0	O and (A or B)	88	97	1	1	0	0	98	0	1	A or O	88	98	0	0	1	0	0	0
59	Sample0629	2639	99	0	0	0	0	99	0	0	A or B or O	2644	100	0	0	0	0	0	100	0	A or O	2644	47	50	1	0	50	49	0	0	O2 and (O or A or B)	2644	97	0	0	1	0	97	0	0	A or O	2643	97	0	0	1	0	0	0
73	Sample0630	75	45	0	0	54	0	45	0	0	O1 and (A or B or O)	76	100	0	0	0	0	0	100	0	A or O	76	96	0	0	3	0	96	0	0	O and (A or B)	76	93	3	0	3	0	93	0	3	A or O	76	93	0	3	3	0	0	0
82	Sample0631	732	49	0	0	49	0	49	0	0	O1 and (A or B or O)	733	100	0	0	0	0	0	100	0	A or O	733	99	0	0	0	0	99	0	0	O and (A or B)	733	95	2	0	1	0	95	0	2	A or O	733	97	0	0	1	0	0	0
19	Sample0632	23	63	0	0	36	0	63	0	0	O1 and (A or B or O)	23	100	0	0	0	0	0	100	0	A or O	23	100	0	0	0	0	100	0	0	O and (A or B)	23	100	0	0	0	0	100	0	0	A or O	23	90	0	4	4	0	0	0
33	Sample0633	264	50	0	0	48	0	50	0	0	O1 and (A or B or O)	265	100	0	0	0	0	0	100	0	A or O	265	96	0	0	3	0	96	0	0	O and (A or B)	265	92	1	0	4	0	93	0	1	A or O	265	94	0	0	4	0	0	0
40	Sample0634	1033	48	0	0	51	0	48	0	0	O1 and (A or B or O)	1030	100	0	0	0	0	0	100	0	A or O	1030	99	0	0	0	0	99	0	0	O and (A or B)	1030	96	1	0	1	0	97	0	1	A or O	1030	98	0	0	1	0	0	0
75	Sample0635	2439	48	0	0	50	0	49	0	0	O1 and (A or B or O)	2456	49	50	0	0	50	0	49	0	(A or O) and B	2456	98	0	0	0	0	99	0	0	O and (A or B)	2456	47	51	0	1	0	47	50	1	(A or O) and B	2456	98	0	0	1	0	0	0
97	Sample0636	252	0	0	0	99	0	0	0	0	O1	259	99	0	0	0	0	0	99	0	A or O	259	99	0	0	0	0	99	0	0	O and (A or B)	259	95	1	0	2	0	96	0	1	A or O	259	97	0	0	2	0	0	0
55	Sample0637	673	0	0	0	98	0	0	0	0	O1	687	100	0	0	0	0	0	100	0	A or O	687	98	0	0	1	0	98	0	0	O and (A or B)	687	95	2	0	2	0	95	0	1	A or O	687	97	0	0	2	0	0	0
38	Sample0638	198	1	0	0	98	0	1	0	0	O1	198	100	0	0	0	0	0	100	0	A or O	198	99	0	0	0	0	99	0	0	O and (A or B)	198	94	3	0	1	0	95	0	1	A or O	198	98	0	0	1	0	0	0
34	Sample0639	797	0	0	0	99	0	0	0	0	O1	811	100	0	0	0	0	0	100	0	A or O	811	99	0	0	0	0	99	0	0	O and (A or B)	811	96	1	0	1	0	96	0	1	A or O	811	98	0	0	1	0	0	0
1	Sample0640	1262	46	0	0	53	0	46	0	0	O1 and (A or B or O)	1282	100	0	0	0	0	0	100	0	A or O	1282	99	0	0	0	0	99	0	0	O and (A or B)	1282	96	2	0	1	0	96	0	1	A or O	1282	97	0	0	1	0	0	0
94	Sample0641	478	0	0	0	98	0	0	0	0	O1	488	100	0	0	0	0	0	100	0	A or O	488	98	0	0	1	0	98	0	0	O and (A or B)	488	96	1	0	1	0	96	0	1	A or O	488	97	0	0	2	0	0	0
57	Sample0642	259	55	0	0	44	0	55	0	0	O1 and (A or B or O)	260	100	0	0	0	0	0	100	0	A or O	260	100	0	0	0	0	100	0	0	O and (A or B)	260	98	0	0	0	0	98	0	0	A or O	260	98	0	0	0	0	0	0
55	Sample0643	83	0	1	0	98	1	0	0	0	O1	83	100	0	0	0	0	0	100	0	A or O	83	97	0	0	2	0	97	0	0	O and (A or B)	83	91	0	2	5	0	94	0	0	A or O	83	94	0	0	5	0	0	0
18	Sample0644	625	0	0	0	99	0	0	0	0	O1	629	99	0	0	0	0	0	99	0	A or O	629	99	0	0	0	0	99	0	0	O and (A or B)	629	96	2	0	1	0	96	0	2	A or O	629	97	0	0	1	0	0	0
60	Sample0645	836	48	0	0	51	0	48	0	0	O1 and (A or B or O)	842	99	0	0	0	0	0	99	0	A or O	841	99	0	0	0	0	99	0	0	O and (A or B)	840	95	2	0	1	0	95	0	2	A or O	840	97	0	0	1	0	0	0
68	Sample0646	210	0	0	0	99	0	0	0	0	O1	215	100	0	0	0	0	0	100	0	A or O	215	98	0	0	1	0	98	0	0	O and (A or B)	215	94	3	0	2	0	94	0	2	A or O	215	95	1	0	2	0	0	1
79	Sample0647	36	50	0	0	50	0	50	0	0	O1 and (A or B or O)	35	100	0	0	0	0	0	100	0	A or O	35	100	0	0	0	0	100	0	0	O and (A or B)	35	100	0	0	0	0	100	0	0	A or O	35	96	0	3	0	0	0	0
71	Sample0647	33	53	0	0	46	0	53	0	0	O1 and (A or B or O)	34	92	7	0	0	7	0	92	0	A or O	34	100	0	0	0	0	100	0	0	O and (A or B)	34	92	8	0	0	0	92	4	4	A or O	34	96	0	0	3	0	0	0
14	Sample0648	86	0	1	0	98	0	0	0	1	O1	87	100	0	0	0	0	0	100	0	A or O	87	100	0	0	0	0	100	0	0	O and (A or B)	87	100	0	0	0	0	100	0	0	A or O	87	100	0	0	0	0	0	0
10	Sample0649	230	1	0	0	98	0	1	0	0	O1	238	99	0	0	0	0	0	99	0	A or O	238	99	0	0	0	0	99	0	0	O and (A or B)	238	97	1	0	1	0	97	0	1	A or O	238	97	0	1	1	0	0	0
99	Sample0650	354	0	0	0	98	0	0	0	0	O1	356	100	0	0	0	0	0	100	0	A or O	356	100	0	0	0	0	100	0	0	O and (A or B)	356	96	2	0	1	0	96	0	2	A or O	356	98	0	0	1	0	0	0
71	Sample0651	1171	0	0	0	99	0	0	0	0	O1	1184	100	0	0	0	0	0	100	0	A or O	1184	99	0	0	0	0	99	0	0	O and (A or B)	1184	96	2	0	1	0	96	0	2	A or O	1184	97	0	0	1	0	0	0
69	Sample0652	1305	48	0	0	50	0	48	0	0	O1 and (A or B or O)	1311	99	0	0	0	0	0	99	0	A or O	1311	98	0	0	1	0	98	0	0	O and (A or B)	1311	96	1	0	1	0	96	0	1	A or O	1311	97	0	0	2	0	0	0
88	Sample0653	28	0	0	0	100	0	0	0	0	O1	29	100	0	0	0	0	0	100	0	A or O	29	96	0	0	4	0	96	0	0	O and (A or B)	29	96	0	0	3	0	96	0	0	A or O	29	95	0	0	4	0	0	0
38	Sample0654	1100	99	0	0	0	0	99	0	0	A or B or O	1104	50	49	0	0	49	0	50	0	(A or O) and B	1104	98	0	0	0	0	98	0	0	O and (A or B)	1104	47	50	0	2	0	47	48	1	(A or O) and B	1104	96	0	0	3	0	0	0
5	Sample0655	12	54	0	0	45	0	54	0	0	O1 and (A or B or O)	12	100	0	0	0	0	0	100	0	A or O	12	100	0	0	0	0	100	0	0	O and (A or B)	12	87	12	0	0	0	87	0	12	A or O	12	100	0	0	0	0	0	0
21	Sample0656	29	34	0	0	65	0	34	0	0	O1 and (A or B or O)	28	66	33	0	0	33	0	66	0	(A or O) and B	28	100	0	0	0	0	100	0	0	O and (A or B)	28	65	35	0	0	0	65	30	5	(A or O) and B	28	100	0	0	0	0	0	0
63	Sample0657	791	56	0	0	43	0	56	0	0	O1 and (A or B or O)	784	42	57	0	0	57	0	42	0	(A or O) and B	784	98	0	0	0	0	99	0	0	O and (A or B)	784	38	60	0	1	0	38	57	2	(A or O) and B	784	97	0	0	1	0	0	0
35	Sample0658	32	43	0	0	56	0	43	0	0	O1 and (A or B or O)	31	100	0	0	0	0	0	100	0	A or O	31	95	0	0	4	0	95	0	0	O and (A or B)	31	90	4	0	4	4	90	0	0	A or O	31	96	0	0	4	0	0	0
3	Sample0659	640	50	0	0	49	0	50	0	0	O1 and (A or B or O)	645	49	50	0	0	50	0	49	0	(A or O) and B	645	99	0	0	0	0	99	0	0	O and (A or B)	645	46	52	0	0	0	46	49	2	(A or O) and B	645	97	0	0	1	0	0	0
73	Sample0660	281	50	0	0	49	0	50	0	0	O1 and (A or B or O)	282	99	0	0	0	0	0	100	0	A or O	282	99	0	0	0	0	99	0	0	O and (A or B)	282	94	3	0	1	0	94	0	3	A or O	282	98	0	0	1	0	0	0
64	Sample0661	1642	99	0	0	0	0	99	0	0	A or B or O	1643	99	0	0	0	0	0	100	0	A or O	1643	98	0	0	1	0	98	0	0	O and (A or B)	1643	96	1	0	1	0	96	0	1	A or O	1643	97	0	0	1	0	0	0
45	Sample0662	144	47	0	0	51	0	47	0	0	O1 and (A or B or O)	148	100	0	0	0	0	0	100	0	A or O	148	98	0	0	1	0	98	0	0	O and (A or B)	148	92	2	0	4	0	92	0	2	A or O	148	92	0	1	4	0	0	0
91	Sample0663	917	99	0	0	0	0	99	0	0	A or B or O	923	99	0	0	0	0	0	99	0	A or O	923	98	0	0	1	0	98	0	0	O and (A or B)	923	95	2	0	2	0	95	0	2	A or O	923	96	0	0	2	0	0	0
29	Sample0664	210	0	0	0	98	0	0	0	0	O1	213	100	0	0	0	0	0	100	0	A or O	213	100	0	0	0	0	100	0	0	O and (A or B)	213	97	0	1	1	0	98	0	0	A or O	213	98	0	0	1	0	0	0
91	Sample0665	19	5	0	0	94	0	5	0	0	O1	20	100	0	0	0	0	0	100	0	A or O	20	100	0	0	0	0	100	0	0	O and (A or B)	20	100	0	0	0	0	100	0	0	A or O	20	100	0	0	0	0	0	0
42	Sample0665	8	0	0	0	100	0	0	0	0	O1	8	100	0	0	0	0	0	100	0	A or O	8	100	0	0	0	0	100	0	0	O and (A or B)	8	100	0	0	0	0	100	0	0	A or O	8	83	0	16	0	0	0	0
17	Sample0666	981	49	0	0	50	0	49	0	0	O1 and (A or B or O)	983	50	49	0	0	49	0	50	0	(A or O) and B	983	98	0	0	0	0	99	0	0	O and (A or B)	983	48	50	0	1	0	48	48	1	(A or O) and B	983	98	0	0	1	0	0	0
98	Sample0667	1208	54	0	0	45	0	54	0	0	O1 and (A or B or O)	1216	99	0	0	0	0	0	100	0	A or O	1216	43	55	0	0	55	44	0	0	O2 and (O or A or B)	1216	97	1	0	1	0	97	0	0	A or O	1216	97	0	0	1	0	0	0
20	Sample0668	1629	0	0	0	99	0	0	0	0	O1	1635	100	0	0	0	0	0	100	0	A or O	1635	99	0	0	0	0	99	0	0	O and (A or B)	1635	96	1	0	1	0	96	0	1	A or O	1635	97	0	0	2	0	0	0
64	Sample0669	962	99	0	0	0	0	99	0	0	A or B or O	964	100	0	0	0	0	0	100	0	A or O	964	98	0	0	1	0	98	0	0	O and (A or B)	964	95	1	0	2	0	95	0	1	A or O	964	96	0	0	2	0	0	0
49	Sample0670	43	0	2	0	97	2	0	0	0	O1	47	100	0	0	0	0	0	100	0	A or O	47	100	0	0	0	0	100	0	0	O and (A or B)	47	100	0	0	0	0	100	0	0	A or O	47	97	0	2	0	0	0	0
90	Sample0671	530	99	0	0	0	0	99	0	0	A or B or O	532	99	0	0	0	0	0	99	0	A or O	532	99	0	0	0	0	99	0	0	O and (A or B)	532	96	2	0	1	0	96	0	2	A or O	532	97	0	0	1	0	0	0
76	Sample0672	850	0	0	0	99	0	0	0	0	O1	851	100	0	0	0	0	0	100	0	A or O	851	98	0	0	1	0	98	0	0	O and (A or B)	851	96	1	0	1	0	97	0	0	A or O	851	96	0	0	1	0	0	0
88	Sample0673	284	44	0	0	54	0	45	0	0	O1 and (A or B or O)	286	54	45	0	0	45	0	54	0	(A or O) and B	286	99	0	0	0	0	99	0	0	O and (A or B)	286	52	47	0	0	0	52	46	0	(A or O) and B	286	98	0	0	1	0	0	0
88	Sample0674	32	64	0	0	35	0	64	0	0	O1 and (A or B or O)	31	100	0	0	0	0	0	100	0	A or O	31	95	0	0	4	0	95	0	0	O and (A or B)	31	84	12	0	4	0	84	0	12	A or O	31	92	0	3	3	0	0	0
30	Sample0675	327	0	0	0	98	0	0	0	0	O1	329	99	0	0	0	0	0	99	0	A or O	329	99	0	0	0	0	99	0	0	O and (A or B)	329	97	1	0	1	0	97	0	1	A or O	329	98	0	0	1	0	0	0
86	Sample0676	7	71	0	0	28	0	71	0	0	O1 and (A or B or O)	6	100	0	0	0	0	0	100	0	A or O	6	100	0	0	0	0	100	0	0	O and (A or B)	6	100	0	0	0	0	100	0	0	A or O	6	100	0	0	0	0	0	0
94	Sample0677	123	0	0	0	100	0	0	0	0	O1	124	100	0	0	0	0	0	100	0	A or O	124	98	0	0	1	0	98	0	0	O and (A or B)	124	96	2	0	2	0	96	0	2	A or O	124	96	0	0	3	0	0	0
51	Sample0678	334	0	0	0	98	0	1	0	0	O1	339	100	0	0	0	0	0	100	0	A or O	338	98	0	0	0	0	98	0	0	O and (A or B)	338	94	2	0	2	0	94	0	2	A or O	338	96	0	0	2	0	0	0
74	Sample0679	1410	53	0	0	45	0	53	0	0	O1 and (A or B or O)	1419	99	0	0	0	0	0	100	0	A or O	1419	99	0	0	0	0	99	0	0	O and (A or B)	1419	96	1	0	1	0	97	0	1	A or O	1419	97	0	0	1	0	0	0
33	Sample0680	293	54	0	0	45	0	54	0	0	O1 and (A or B or O)	295	47	52	0	0	52	0	47	0	(A or O) and B	295	99	0	0	0	0	99	0	0	O and (A or B)	295	46	53	0	0	0	46	50	1	(A or O) and B	295	98	0	0	0	0	0	0
7	Sample0681	72	4	0	0	95	0	4	0	0	O1	76	100	0	0	0	0	0	100	0	A or O	76	100	0	0	0	0	100	0	0	O and (A or B)	76	98	0	1	0	0	100	0	0	A or O	76	96	0	3	0	0	0	0
25	Sample0682	730	99	0	0	0	0	99	0	0	A or B or O	728	100	0	0	0	0	0	100	0	A or O	728	48	50	0	0	50	49	0	0	O2 and (O or A or B)	728	97	0	0	1	0	97	0	0	A or O	728	97	0	0	1	0	0	0
24	Sample0683	12	54	0	0	45	0	54	0	0	O1 and (A or B or O)	12	100	0	0	0	0	0	100	0	A or O	12	100	0	0	0	0	100	0	0	O and (A or B)	12	100	0	0	0	0	100	0	0	A or O	12	100	0	0	0	0	0	0
66	Sample0684	2157	49	0	0	50	0	49	0	0	O1 and (A or B or O)	2151	99	0	0	0	0	0	99	0	A or O	2151	98	0	0	0	0	98	0	0	O and (A or B)	2151	96	1	0	1	0	96	0	1	A or O	2151	97	0	0	1	0	0	0
36	Sample0685	11	63	0	0	36	0	63	0	0	O1 and (A or B or O)	11	100	0	0	0	0	0	100	0	A or O	11	100	0	0	0	0	100	0	0	O and (A or B)	11	100	0	0	0	0	100	0	0	A or O	11	100	0	0	0	0	0	0
52	Sample0686	21	3	0	0	96	0	6	0	0	O1	21	62	37	0	0	37	0	62	0	(A or O) and B	21	100	0	0	0	0	100	0	0	O and (A or B)	21	60	39	0	0	0	60	39	0	(A or O) and B	21	98	0	1	0	0	0	0
8	Sample0686	2	0	0	0	100	0	0	0	0	O1	2	100	0	0	0	0	0	100	0	A or O	2	100	0	0	0	0	100	0	0	O and (A or B)	2	100	0	0	0	0	100	0	0	A or O	2	100	0	0	0	0	0	0
78	Sample0687	1118	0	0	0	99	0	0	0	0	O1	1127	100	0	0	0	0	0	100	0	A or O	1127	99	0	0	0	0	99	0	0	O and (A or B)	1127	96	1	0	1	0	96	0	1	A or O	1127	97	0	0	1	0	0	0
17	Sample0688	554	51	0	0	48	0	51	0	0	O1 and (A or B or O)	557	100	0	0	0	0	0	100	0	A or O	557	99	0	0	0	0	99	0	0	O and (A or B)	557	96	1	0	1	0	96	0	1	A or O	557	97	0	0	1	0	0	0
58	Sample0689	173	1	0	0	98	0	1	0	0	O1	173	100	0	0	0	0	0	100	0	A or O	173	98	0	0	1	0	98	0	0	O and (A or B)	173	97	0	0	2	0	97	0	0	A or O	173	94	0	3	2	0	0	0
37	Sample0690	38	37	0	0	62	0	37	0	0	O1 and (A or B or O)	37	100	0	0	0	0	0	100	0	A or O	37	100	0	0	0	0	100	0	0	O and (A or B)	37	96	0	0	3	0	96	0	0	A or O	37	96	0	0	3	0	0	0
17	Sample0691	17	0	0	0	100	0	0	0	0	O1	17	100	0	0	0	0	0	100	0	A or O	17	100	0	0	0	0	100	0	0	O and (A or B)	17	100	0	0	0	0	100	0	0	A or O	17	100	0	0	0	0	0	0
80	Sample0692	48	97	0	0	2	0	97	0	0	A or B or O	52	100	0	0	0	0	0	100	0	A or O	52	100	0	0	0	0	100	0	0	O and (A or B)	52	95	4	0	0	0	95	0	4	A or O	52	97	0	0	2	0	0	0
96	Sample0693	1377	51	0	0	48	0	51	0	0	O1 and (A or B or O)	1379	100	0	0	0	0	0	100	0	A or O	1379	98	0	0	1	0	98	0	0	O and (A or B)	1379	96	1	0	2	0	96	0	1	A or O	1379	97	0	0	2	0	0	0
52	Sample0694	329	0	0	0	99	0	0	0	0	O1	327	100	0	0	0	0	0	100	0	A or O	327	98	0	0	1	0	98	0	0	O and (A or B)	327	96	1	0	2	0	96	0	1	A or O	327	96	0	0	2	0	0	0
25	Sample0695	867	50	0	0	49	0	50	0	0	O1 and (A or B or O)	872	99	0	0	0	0	0	99	0	A or O	872	99	0	0	0	0	99	0	0	O and (A or B)	872	96	2	0	1	0	96	0	2	A or O	872	97	0	0	1	0	0	0
67	Sample0696	787	99	0	0	0	0	99	0	0	A or B or O	787	100	0	0	0	0	0	100	0	A or O	787	98	0	0	0	0	98	0	0	O and (A or B)	787	95	2	0	1	0	95	0	2	A or O	787	97	0	0	1	0	0	0
14	Sample0697	1987	51	0	0	48	0	51	0	0	O1 and (A or B or O)	1983	100	0	0	0	0	0	100	0	A or O	1983	99	0	0	0	0	99	0	0	O and (A or B)	1983	96	1	0	1	0	96	0	1	A or O	1983	96	0	0	2	0	0	0
73	Sample0698	517	0	0	0	99	0	0	0	0	O1	520	99	0	0	0	0	0	100	0	A or O	520	99	0	0	0	0	99	0	0	O and (A or B)	520	94	3	0	2	0	94	0	3	A or O	520	96	0	0	2	0	0	0
56	Sample0699	45	0	2	0	97	0	0	2	0	O1	46	100	0	0	0	0	0	100	0	A or O	46	97	0	0	2	0	97	0	0	O and (A or B)	46	94	2	0	2	0	94	0	2	A or O	46	95	0	2	2	0	0	0
44	Sample0699	2	0	0	0	100	0	0	0	0	O1	2	100	0	0	0	0	0	100	0	A or O	2	100	0	0	0	0	100	0	0	O and (A or B)	2	100	0	0	0	0	100	0	0	A or O	2	100	0	0	0	0	0	0
55	Sample0700	374	46	0	0	53	0	46	0	0	O1 and (A or B or O)	376	100	0	0	0	0	0	100	0	A or O	376	98	0	0	1	0	98	0	0	O and (A or B)	376	96	2	0	1	0	96	0	2	A or O	376	97	0	0	1	0	0	0
73	Sample0701	269	0	0	0	99	0	0	0	0	O1	270	100	0	0	0	0	0	100	0	A or O	270	97	0	0	1	0	97	0	0	O and (A or B)	270	95	1	0	2	0	95	0	1	A or O	270	97	0	0	2	0	0	0
88	Sample0702	822	1	0	0	98	0	1	0	0	O1	826	99	0	0	0	0	0	99	0	A or O	826	98	0	0	1	0	98	0	0	O and (A or B)	826	95	1	0	2	0	95	0	1	A or O	826	96	0	0	3	0	0	0
67	Sample0703	379	0	0	0	99	0	0	0	0	O1	380	100	0	0	0	0	0	100	0	A or O	380	99	0	0	0	0	99	0	0	O and (A or B)	380	97	0	0	1	0	97	0	0	A or O	380	97	0	0	2	0	0	0
36	Sample0704	1079	0	0	0	99	0	0	0	0	O1	1082	99	0	0	0	0	0	100	0	A or O	1082	99	0	0	0	0	99	0	0	O and (A or B)	1082	97	2	0	0	0	97	0	2	A or O	1082	98	0	0	0	0	0	0
35	Sample0705	1825	0	0	0	99	0	0	0	0	O1	1834	100	0	0	0	0	0	100	0	A or O	1834	98	0	0	1	0	98	0	0	O and (A or B)	1834	95	2	0	2	0	95	0	1	A or O	1834	96	0	0	2	0	0	0
39	Sample0706	726	47	0	0	52	0	47	0	0	O1 and (A or B or O)	729	100	0	0	0	0	0	100	0	A or O	729	98	0	0	1	0	98	0	0	O and (A or B)	729	95	1	0	2	0	95	0	1	A or O	729	96	0	0	2	0	0	0
97	Sample0707	135	0	0	0	99	0	0	0	0	O1	135	100	0	0	0	0	0	100	0	A or O	135	100	0	0	0	0	100	0	0	O and (A or B)	135	94	3	0	1	0	94	0	3	A or O	135	96	0	0	1	0	0	0
60	Sample0708	2381	50	0	0	48	0	50	0	0	O1 and (A or B or O)	2391	99	0	0	0	0	0	99	0	A or O	2391	98	0	0	1	0	98	0	0	O and (A or B)	2391	96	1	0	1	0	96	0	1	A or O	2391	97	0	0	1	0	0	0
37	Sample0709	692	99	0	0	0	0	99	0	0	A or B or O	692	99	0	0	0	0	0	99	0	A or O	692	99	0	0	0	0	99	0	0	O and (A or B)	692	96	1	0	1	0	96	0	1	A or O	692	97	0	0	2	0	0	0
86	Sample0710	21	52	0	0	47	0	52	0	0	O1 and (A or B or O)	25	63	36	0	0	36	0	63	0	(A or O) and B	25	94	0	0	5	0	94	0	0	O and (A or B)	25	36	57	0	5	5	36	42	10	(A or O) and B	25	94	0	0	5	0	0	0
4	Sample0711	261	46	0	0	53	0	46	0	0	O1 and (A or B or O)	261	100	0	0	0	0	0	100	0	A or O	261	99	0	0	0	0	99	0	0	O and (A or B)	261	97	1	0	0	0	97	0	0	A or O	261	98	0	0	0	0	0	0
29	Sample0712	81	0	0	0	100	0	0	0	0	O1	81	100	0	0	0	0	0	100	0	A or O	81	98	0	0	1	0	98	0	0	O and (A or B)	81	98	0	0	1	0	98	0	0	A or O	81	98	0	0	1	0	0	0
91	Sample0713	1259	49	0	0	50	0	49	0	0	O1 and (A or B or O)	1266	100	0	0	0	0	0	100	0	A or O	1266	98	0	0	0	0	98	0	0	O and (A or B)	1266	97	0	0	1	0	97	0	0	A or O	1266	97	0	0	1	0	0	0
8	Sample0714	40	54	0	0	45	0	54	0	0	O1 and (A or B or O)	38	100	0	0	0	0	0	100	0	A or O	38	96	3	0	0	0	96	0	3	O and (A or B)	38	93	6	0	0	0	93	0	6	A or O	38	100	0	0	0	0	0	0
44	Sample0715	58	1	0	0	98	0	1	0	0	O1	62	100	0	0	0	0	0	100	0	A or O	62	96	0	0	3	0	96	0	0	O and (A or B)	62	92	3	0	3	0	92	0	3	A or O	62	92	0	3	3	0	0	0
44	Sample0716	1622	99	0	0	0	0	99	0	0	A or B or O	1620	99	0	0	0	0	0	100	0	A or O	1620	44	53	0	0	53	45	0	0	O2 and (O or A or B)	1620	96	1	0	1	0	96	0	1	A or O	1620	97	0	0	1	0	0	0
12	Sample0717	242	43	0	0	55	0	43	0	0	O1 and (A or B or O)	246	100	0	0	0	0	0	100	0	A or O	246	99	0	0	0	0	99	0	0	O and (A or B)	246	96	2	0	1	0	96	0	2	A or O	246	98	0	0	0	0	0	0
9	Sample0718	284	48	0	0	51	0	48	0	0	O1 and (A or B or O)	289	100	0	0	0	0	0	100	0	A or O	289	98	0	0	1	0	98	0	0	O and (A or B)	289	93	3	0	2	0	93	0	3	A or O	289	97	0	0	2	0	0	0
88	Sample0718	750	51	0	0	48	0	51	0	0	O1 and (A or B or O)	752	100	0	0	0	0	0	100	0	A or O	752	98	0	0	1	0	98	0	0	O and (A or B)	752	95	1	0	2	0	95	0	0	A or O	752	96	0	0	2	0	0	0
67	Sample0719	2344	0	0	0	99	0	0	0	0	O1	2372	99	0	0	0	0	0	100	0	A or O	2372	99	0	0	0	0	99	0	0	O and (A or B)	2372	96	1	0	1	0	96	0	1	A or O	2372	97	0	0	1	0	0	0
3	Sample0720	434	0	0	0	99	0	0	0	0	O1	432	100	0	0	0	0	0	100	0	A or O	432	99	0	0	0	0	99	0	0	O and (A or B)	432	98	1	0	0	0	98	0	1	A or O	432	98	0	0	0	0	0	0
26	Sample0721	79	0	1	0	98	0	0	1	0	O1	82	100	0	0	0	0	0	100	0	A or O	82	100	0	0	0	0	100	0	0	O and (A or B)	82	96	3	0	0	0	96	0	3	A or O	82	98	0	0	1	0	0	0
7	Sample0722	177	50	0	0	49	0	50	0	0	O1 and (A or B or O)	177	100	0	0	0	0	0	100	0	A or O	177	97	0	0	1	0	98	0	0	O and (A or B)	177	93	1	0	4	0	93	0	1	A or O	177	93	0	0	5	0	0	0
27	Sample0723	65	0	1	0	98	0	0	0	1	O1	65	100	0	0	0	0	0	100	0	A or O	65	96	0	0	3	0	96	0	0	O and (A or B)	65	94	0	0	5	0	94	0	0	A or O	65	91	0	1	6	0	0	0
87	Sample0724	23	0	0	0	100	0	0	0	0	O1	26	100	0	0	0	0	0	100	0	A or O	26	95	0	0	5	0	95	0	0	O and (A or B)	26	90	0	0	10	0	90	0	0	A or O	26	89	0	0	10	0	0	0
44	Sample0724	68	1	0	0	98	0	1	0	0	O1	68	100	0	0	0	0	0	100	0	A or O	68	100	0	0	0	0	100	0	0	O and (A or B)	68	98	1	0	0	0	98	1	0	A or O	68	100	0	0	0	0	0	0
49	Sample0725	153	2	0	0	97	0	2	0	0	O1	156	100	0	0	0	0	0	100	0	A or O	156	99	0	0	0	0	99	0	0	O and (A or B)	156	99	0	0	0	0	99	0	0	A or O	156	97	0	2	0	0	0	0
96	Sample0726	25	39	4	0	56	4	39	0	0	O1 and (A or B or O)	29	55	44	0	0	44	0	55	0	(A or O) and B	29	100	0	0	0	0	100	0	0	O and (A or B)	29	57	42	0	0	0	57	42	0	(A or O) and B	29	100	0	0	0	0	0	0
79	Sample0727	54	0	0	0	100	0	0	0	0	O1	55	100	0	0	0	0	0	100	0	A or O	55	100	0	0	0	0	100	0	0	O and (A or B)	55	100	0	0	0	0	100	0	0	A or O	55	97	2	0	0	0	2	0
47	Sample0728	172	99	0	0	0	0	99	0	0	A or B or O	175	100	0	0	0	0	0	100	0	A or O	175	98	0	0	0	0	99	0	0	O and (A or B)	175	96	1	0	2	0	96	0	1	A or O	175	96	0	0	3	0	0	0
20	Sample0729	132	96	0	0	3	0	96	0	0	A or B or O	135	3	95	0	0	95	0	3	0	B	135	99	0	0	0	0	99	0	0	O and (A or B)	135	5	94	0	0	0	5	94	0	B	135	98	0	0	1	0	0	0
99	Sample0730	219	0	0	0	99	0	0	0	0	O1	225	100	0	0	0	0	0	100	0	A or O	225	99	0	0	0	0	99	0	0	O and (A or B)	225	96	0	0	2	0	97	0	0	A or O	225	96	0	0	2	0	0	0
91	Sample0731	30	34	0	0	65	0	34	0	0	O1 and (A or B or O)	30	100	0	0	0	0	0	100	0	A or O	30	100	0	0	0	0	100	0	0	O and (A or B)	30	96	3	0	0	0	96	0	3	A or O	30	100	0	0	0	0	0	0
45	Sample0731	14	50	0	0	50	0	50	0	0	O1 and (A or B or O)	14	100	0	0	0	0	0	100	0	A or O	14	100	0	0	0	0	100	0	0	O and (A or B)	14	100	0	0	0	0	100	0	0	A or O	14	100	0	0	0	0	0	0
19	Sample0732	446	0	0	0	99	0	0	0	0	O1	447	99	0	0	0	0	0	100	0	A or O	447	99	0	0	0	0	99	0	0	O and (A or B)	447	96	1	0	1	0	96	0	1	A or O	447	97	0	0	1	0	0	0
66	Sample0732	166	1	0	0	97	0	1	0	0	O1	167	100	0	0	0	0	0	100	0	A or O	167	98	0	0	1	0	98	0	0	O and (A or B)	167	96	1	0	2	0	96	0	1	A or O	167	97	0	0	2	0	0	0
22	Sample0733	565	48	0	0	51	0	48	0	0	O1 and (A or B or O)	570	52	47	0	0	47	0	52	0	(A or O) and B	570	98	0	0	0	0	98	0	0	O and (A or B)	570	47	50	0	1	0	47	48	2	(A or O) and B	570	97	0	0	2	0	0	0
37	Sample0734	67	100	0	0	0	0	100	0	0	A or B or O	71	100	0	0	0	0	0	100	0	A or O	71	100	0	0	0	0	100	0	0	O and (A or B)	71	98	1	0	0	0	98	0	1	A or O	71	100	0	0	0	0	0	0
50	Sample0735	187	46	0	0	53	0	46	0	0	O1 and (A or B or O)	187	100	0	0	0	0	0	100	0	A or O	187	98	0	0	1	0	98	0	0	O and (A or B)	187	95	2	0	2	0	95	0	1	A or O	187	98	0	0	2	0	0	0
33	Sample0735	39	32	0	0	67	0	32	0	0	O1 and (A or B or O)	41	100	0	0	0	0	0	100	0	A or O	41	93	0	0	6	0	93	0	0	O and (A or B)	41	90	3	0	6	0	90	0	3	A or O	41	93	0	0	6	0	0	0
68	Sample0736	274	51	0	0	47	0	51	0	0	O1 and (A or B or O)	274	100	0	0	0	0	0	100	0	A or O	274	98	0	0	1	0	98	0	0	O and (A or B)	274	94	2	0	2	0	94	0	2	A or O	274	97	0	0	2	0	0	0
82	Sample0737	13	38	0	0	61	0	38	0	0	O1 and (A or B or O)	12	75	25	0	0	25	0	75	0	(A or O) and B	12	100	0	0	0	0	100	0	0	O and (A or B)	12	72	27	0	0	0	72	27	0	(A or O) and B	12	100	0	0	0	0	0	0
62	Sample0738	250	45	0	0	53	0	45	0	0	O1 and (A or B or O)	251	99	0	0	0	0	0	99	0	A or O	251	98	0	0	1	0	98	0	0	O and (A or B)	251	92	4	0	2	0	93	0	3	A or O	251	96	0	0	2	0	0	0
99	Sample0739	1793	49	0	0	50	0	49	0	0	O1 and (A or B or O)	1797	49	50	0	0	50	0	49	0	(A or O) and B	1797	98	0	0	0	0	98	0	0	O and (A or B)	1797	45	52	0	1	0	45	51	1	(A or O) and B	1797	98	0	0	1	0	0	0
42	Sample0740	35	93	0	0	6	0	93	0	0	A or B or O	34	12	87	0	0	87	0	12	0	B	34	100	0	0	0	0	100	0	0	O and (A or B)	34	10	89	0	0	0	10	89	0	B	34	93	3	0	3	0	0	3
56	Sample0741	173	48	0	0	51	0	48	0	0	O1 and (A or B or O)	174	100	0	0	0	0	0	100	0	A or O	174	97	1	0	0	0	97	0	0	O and (A or B)	174	97	1	0	0	0	97	0	1	A or O	174	98	0	0	1	0	0	0
25	Sample0742	804	0	0	0	99	0	0	0	0	O1	818	99	0	0	0	0	0	99	0	A or O	818	98	0	0	1	0	98	0	0	O and (A or B)	818	96	2	0	1	0	96	0	1	A or O	818	97	0	0	1	0	0	0
39	Sample0743	372	47	0	0	52	0	47	0	0	O1 and (A or B or O)	376	100	0	0	0	0	0	100	0	A or O	376	98	0	0	1	0	98	0	0	O and (A or B)	376	94	2	0	2	0	95	0	1	A or O	376	96	0	0	2	0	0	0
14	Sample0744	66	53	0	0	46	0	53	0	0	O1 and (A or B or O)	69	100	0	0	0	0	0	100	0	A or O	69	100	0	0	0	0	100	0	0	O and (A or B)	69	100	0	0	0	0	100	0	0	A or O	69	98	0	0	1	0	0	0
61	Sample0744	820	52	0	0	47	0	52	0	0	O1 and (A or B or O)	825	100	0	0	0	0	0	100	0	A or O	825	99	0	0	0	0	99	0	0	O and (A or B)	825	96	2	0	1	0	96	0	2	A or O	825	98	0	0	1	0	0	0
91	Sample0745	11	36	0	0	63	0	36	0	0	O1 and (A or B or O)	11	63	36	0	0	36	0	63	0	(A or O) and B	11	100	0	0	0	0	100	0	0	O and (A or B)	11	62	37	0	0	0	62	37	0	(A or O) and B	11	100	0	0	0	0	0	0
74	Sample0746	81	100	0	0	0	0	100	0	0	A or B or O	80	98	1	0	0	1	0	98	0	A or O	80	100	0	0	0	0	100	0	0	O and (A or B)	80	92	4	0	2	0	92	1	2	A or O	80	94	0	1	4	0	0	0
23	Sample0746	1426	99	0	0	0	0	99	0	0	A or B or O	1432	99	0	0	0	0	0	99	0	A or O	1432	99	0	0	0	0	99	0	0	O and (A or B)	1432	95	1	0	2	0	95	0	1	A or O	1432	97	0	0	2	0	0	0
74	Sample0747	67	53	0	0	46	0	53	0	0	O1 and (A or B or O)	67	100	0	0	0	0	0	100	0	A or O	67	100	0	0	0	0	100	0	0	O and (A or B)	67	98	0	0	1	0	98	0	0	A or O	67	98	0	0	1	0	0	0
21	Sample0748	179	44	0	0	55	0	44	0	0	O1 and (A or B or O)	182	54	45	0	0	45	0	54	0	(A or O) and B	182	98	0	0	0	0	99	0	0	O and (A or B)	182	50	48	0	1	0	50	47	1	(A or O) and B	182	97	0	0	1	0	0	0
41	Sample0749	967	48	0	0	51	0	48	0	0	O1 and (A or B or O)	971	99	0	0	0	0	0	99	0	A or O	971	98	0	0	1	0	98	0	0	O and (A or B)	971	95	1	0	2	0	95	0	0	A or O	971	96	0	0	3	0	0	0
39	Sample0750	212	44	0	0	55	0	44	0	0	O1 and (A or B or O)	212	99	0	0	0	0	0	99	0	A or O	212	98	0	0	1	0	98	0	0	O and (A or B)	212	94	3	0	1	0	94	0	3	A or O	212	98	0	0	1	0	0	0
70	Sample0750	11	36	0	0	63	0	36	0	0	O1 and (A or B or O)	15	100	0	0	0	0	0	100	0	A or O	15	100	0	0	0	0	100	0	0	O and (A or B)	15	100	0	0	0	0	100	0	0	A or O	15	100	0	0	0	0	0	0
52	Sample0751	1767	98	0	0	0	0	99	0	0	A or B or O	1779	50	49	0	0	49	0	50	0	(A or O) and B	1779	98	0	0	0	0	98	0	0	O and (A or B)	1779	48	50	0	1	0	48	48	1	(A or O) and B	1779	98	0	0	1	0	0	0
28	Sample0751	68	100	0	0	0	0	100	0	0	A or B or O	67	42	57	0	0	57	0	42	0	(A or O) and B	67	100	0	0	0	0	100	0	0	O and (A or B)	67	37	60	0	1	0	37	60	0	(A or O) and B	67	98	0	0	1	0	0	0
8	Sample0752	261	0	0	0	99	0	0	0	0	O1	261	99	0	0	0	0	0	99	0	A or O	261	98	0	0	1	0	98	0	0	O and (A or B)	261	95	1	0	2	0	95	0	1	A or O	261	96	0	0	2	0	0	0
31	Sample0752	3	0	0	0	100	0	0	0	0	O1	3	100	0	0	0	0	0	100	0	A or O	3	100	0	0	0	0	100	0	0	O and (A or B)	3	100	0	0	0	0	100	0	0	A or O	3	100	0	0	0	0	0	0
90	Sample0753	82	1	0	0	98	0	1	0	0	O1	84	100	0	0	0	0	0	100	0	A or O	84	100	0	0	0	0	100	0	0	O and (A or B)	84	100	0	0	0	0	100	0	0	A or O	84	100	0	0	0	0	0	0
62	Sample0754	309	0	0	0	100	0	0	0	0	O1	312	99	0	0	0	0	0	100	0	A or O	312	99	0	0	0	0	99	0	0	O and (A or B)	312	95	1	0	2	0	96	0	1	A or O	312	96	0	0	2	0	0	0
24	Sample0755	11	0	0	0	100	0	0	0	0	O1	11	100	0	0	0	0	0	100	0	A or O	11	100	0	0	0	0	100	0	0	O and (A or B)	11	100	0	0	0	0	100	0	0	A or O	11	100	0	0	0	0	0	0
37	Sample0755	409	0	0	0	99	0	0	0	0	O1	411	100	0	0	0	0	0	100	0	A or O	411	97	0	0	1	0	97	0	0	O and (A or B)	411	94	2	0	3	0	94	0	2	A or O	411	95	0	0	3	0	0	0
58	Sample0756	41	45	0	0	54	0	45	0	0	O1 and (A or B or O)	41	97	0	2	0	0	0	100	0	A or O	41	100	0	0	0	0	100	0	0	O and (A or B)	41	100	0	0	0	0	100	0	0	A or O	41	100	0	0	0	0	0	0
83	Sample0757	624	47	0	0	52	0	47	0	0	O1 and (A or B or O)	625	99	0	0	0	0	0	100	0	A or O	625	99	0	0	0	0	99	0	0	O and (A or B)	625	95	2	0	1	0	95	0	2	A or O	624	98	0	0	1	0	0	0
84	Sample0758	57	0	0	0	100	0	0	0	0	O1	57	100	0	0	0	0	0	100	0	A or O	57	100	0	0	0	0	100	0	0	O and (A or B)	57	88	4	0	6	0	88	0	4	A or O	57	93	0	0	6	0	0	0
11	Sample0759	1	0	0	0	100	0	0	0	0	O1	1	100	0	0	0	0	0	100	0	A or O	1	100	0	0	0	0	100	0	0	O and (A or B)	1	100	0	0	0	0	100	0	0	A or O	1	100	0	0	0	0	0	0
91	Sample0760	12	30	0	0	70	0	30	0	0	O1 and (A or B or O)	11	100	0	0	0	0	0	100	0	A or O	11	100	0	0	0	0	100	0	0	O and (A or B)	11	100	0	0	0	0	100	0	0	A or O	11	100	0	0	0	0	0	0
71	Sample0760	900	48	0	0	50	0	48	0	0	O1 and (A or B or O)	906	99	0	0	0	0	0	99	0	A or O	906	99	0	0	0	0	99	0	0	O and (A or B)	906	97	1	0	0	0	97	0	1	A or O	906	97	0	0	1	0	0	0
56	Sample0761	8	0	0	0	100	0	0	0	0	O1	8	100	0	0	0	0	0	100	0	A or O	8	100	0	0	0	0	100	0	0	O and (A or B)	8	100	0	0	0	0	100	0	0	A or O	8	100	0	0	0	0	0	0
44	Sample0761	1725	0	0	0	98	0	0	0	0	O1	1745	99	0	0	0	0	0	99	0	A or O	1745	98	0	0	1	0	98	0	0	O and (A or B)	1745	94	2	0	2	0	95	0	2	A or O	1745	96	0	0	2	0	0	0
4	Sample0762	186	41	1	0	57	0	41	0	1	O1 and (A or B or O)	191	100	0	0	0	0	0	100	0	A or O	191	98	0	0	1	0	98	0	0	O and (A or B)	191	96	1	0	1	0	96	0	1	A or O	191	97	0	0	2	0	0	0
31	Sample0762	2654	51	0	0	48	0	51	0	0	O1 and (A or B or O)	2661	99	0	0	0	0	0	99	0	A or O	2661	99	0	0	0	0	99	0	0	O and (A or B)	2661	95	2	0	1	0	96	0	1	A or O	2661	97	0	0	1	0	0	0
52	Sample0763	83	0	1	0	98	0	0	1	0	O1	86	100	0	0	0	0	0	100	0	A or O	86	100	0	0	0	0	100	0	0	O and (A or B)	86	95	1	1	1	0	96	0	1	A or O	86	98	0	0	1	0	0	0
35	Sample0763	1537	0	0	0	99	0	0	0	0	O1	1557	100	0	0	0	0	0	100	0	A or O	1557	99	0	0	0	0	99	0	0	O and (A or B)	1557	95	2	0	1	0	95	0	2	A or O	1557	97	0	0	2	0	0	0
61	Sample0764	410	52	0	0	47	0	52	0	0	O1 and (A or B or O)	418	100	0	0	0	0	0	100	0	A or O	418	99	0	0	0	0	99	0	0	O and (A or B)	418	96	2	0	1	0	96	0	2	A or O	418	98	0	0	1	0	0	0
61	Sample0765	164	51	0	0	47	0	51	0	0	O1 and (A or B or O)	161	100	0	0	0	0	0	100	0	A or O	161	48	49	0	1	49	48	0	0	O2 and (O or A or B)	161	92	3	0	2	1	93	0	2	A or O	161	96	0	0	3	0	0	0
65	Sample0766	1495	1	0	0	98	0	1	0	0	O1	1516	99	0	0	0	0	0	99	0	A or O	1516	99	0	0	0	0	99	0	0	O and (A or B)	1516	95	1	0	2	0	95	0	1	A or O	1516	96	0	0	2	0	0	0
48	Sample0766	74	0	0	0	100	0	0	0	0	O1	74	100	0	0	0	0	0	100	0	A or O	74	100	0	0	0	0	100	0	0	O and (A or B)	74	100	0	0	0	0	100	0	0	A or O	74	96	0	3	0	0	0	0
5	Sample0767	61	0	3	0	96	0	0	1	1	O1	62	100	0	0	0	0	0	100	0	A or O	62	94	1	0	3	1	94	0	0	O and (A or B)	62	87	5	1	5	1	88	0	3	A or O	62	92	0	1	5	0	0	0
17	Sample0767	3	0	0	0	100	0	0	0	0	O1	3	100	0	0	0	0	0	100	0	A or O	3	100	0	0	0	0	100	0	0	O and (A or B)	3	100	0	0	0	0	100	0	0	A or O	3	100	0	0	0	0	0	0
43	Sample0768	1625	99	0	0	0	0	99	0	0	A or B or O	1629	99	0	0	0	0	0	99	0	A or O	1629	48	49	0	0	49	49	0	0	O2 and (O or A or B)	1629	96	1	0	1	0	96	0	1	A or O	1629	97	0	0	2	0	0	0
65	Sample0768	75	100	0	0	0	0	100	0	0	A or B or O	75	100	0	0	0	0	0	100	0	A or O	75	51	48	0	0	48	51	0	0	O2 and (O or A or B)	75	100	0	0	0	0	100	0	0	A or O	75	100	0	0	0	0	0	0
88	Sample0769	160	0	0	0	99	0	0	0	0	O1	167	100	0	0	0	0	0	100	0	A or O	167	98	0	0	1	0	98	0	0	O and (A or B)	167	96	0	1	2	0	97	0	0	A or O	167	97	0	0	2	0	0	0
33	Sample0770	1106	50	0	0	49	0	50	0	0	O1 and (A or B or O)	1122	49	49	0	0	49	0	49	0	(A or O) and B	1122	99	0	0	0	0	99	0	0	O and (A or B)	1122	47	50	0	1	0	47	49	1	(A or O) and B	1122	97	0	0	1	0	0	0
82	Sample0771	1594	49	0	0	50	0	49	0	0	O1 and (A or B or O)	1603	99	0	0	0	0	0	99	0	A or O	1603	99	0	0	0	0	99	0	0	O and (A or B)	1603	95	1	0	2	0	95	0	1	A or O	1603	97	0	0	2	0	0	0
67	Sample0771	173	47	0	0	52	0	47	0	0	O1 and (A or B or O)	170	100	0	0	0	0	0	100	0	A or O	170	99	0	0	0	0	99	0	0	O and (A or B)	170	95	2	0	1	0	95	0	2	A or O	170	98	0	0	1	0	0	0
69	Sample0772	468	51	0	0	48	0	51	0	0	O1 and (A or B or O)	472	100	0	0	0	0	0	100	0	A or O	472	98	0	0	1	0	98	0	0	O and (A or B)	472	96	2	0	1	0	96	0	2	A or O	472	96	0	0	1	0	0	0
39	Sample0772	10	66	0	0	33	0	66	0	0	O1 and (A or B or O)	12	100	0	0	0	0	0	100	0	A or O	12	100	0	0	0	0	100	0	0	O and (A or B)	12	100	0	0	0	0	100	0	0	A or O	12	100	0	0	0	0	0	0
70	Sample0773	172	0	0	0	99	0	0	0	0	O1	173	99	0	0	0	0	0	99	0	A or O	173	99	0	0	0	0	99	0	0	O and (A or B)	173	98	0	0	1	0	98	0	0	A or O	173	96	0	0	1	0	0	0
80	Sample0774	1804	99	0	0	0	0	99	0	0	A or B or O	1810	99	0	0	0	0	0	99	0	A or O	1810	98	0	0	1	0	98	0	0	O and (A or B)	1810	96	1	0	2	0	96	0	1	A or O	1810	96	0	0	2	0	0	0
13	Sample0774	61	100	0	0	0	0	100	0	0	A or B or O	61	100	0	0	0	0	0	100	0	A or O	61	100	0	0	0	0	100	0	0	O and (A or B)	61	93	4	0	2	0	93	0	4	A or O	61	93	2	0	4	2	0	0
33	Sample0775	1484	0	0	0	99	0	0	0	0	O1	1484	99	0	0	0	0	0	99	0	A or O	1484	99	0	0	0	0	99	0	0	O and (A or B)	1484	95	2	0	1	0	95	0	2	A or O	1484	97	0	0	2	0	0	0
50	Sample0776	4240	52	0	0	47	0	52	0	0	O1 and (A or B or O)	4266	99	0	0	0	0	0	99	0	A or O	4266	98	0	0	1	0	98	0	0	O and (A or B)	4266	95	1	0	2	0	96	0	1	A or O	4266	96	0	0	2	0	0	0
10	Sample0777	116	45	1	0	52	0	45	0	0	O1 and (A or B or O)	117	100	0	0	0	0	0	100	0	A or O	117	98	1	0	0	1	98	0	0	O and (A or B)	117	90	5	2	2	0	92	0	5	A or O	117	96	0	1	2	0	0	0
78	Sample0778	247	48	0	0	50	0	48	0	0	O1 and (A or B or O)	250	100	0	0	0	0	0	100	0	A or O	250	98	0	0	1	0	98	0	0	O and (A or B)	250	97	0	1	1	0	98	0	0	A or O	250	96	0	0	2	0	0	0
98	Sample0779	457	1	0	0	98	0	1	0	0	O1	459	100	0	0	0	0	0	100	0	A or O	459	99	0	0	0	0	99	0	0	O and (A or B)	459	95	2	0	1	0	96	0	2	A or O	459	96	0	1	2	0	0	0
80	Sample0779	3	0	0	0	100	0	0	0	0	O1	3	100	0	0	0	0	0	100	0	A or O	3	100	0	0	0	0	100	0	0	O and (A or B)	3	100	0	0	0	0	100	0	0	A or O	3	100	0	0	0	0	0	0
81	Sample0780	10	87	0	0	12	0	87	0	0	A or B or O	10	50	50	0	0	50	0	50	0	(A or O) and B	10	100	0	0	0	0	100	0	0	O and (A or B)	10	37	62	0	0	0	37	62	0	(A or O) and B	10	87	0	0	12	0	0	0
2	Sample0780	68	100	0	0	0	0	100	0	0	A or B or O	71	48	51	0	0	51	0	48	0	(A or O) and B	71	98	0	0	1	0	98	0	0	O and (A or B)	71	50	48	0	1	0	50	48	0	(A or O) and B	71	96	1	0	1	0	0	1
79	Sample0781	366	0	0	0	99	0	0	0	0	O1	368	99	0	0	0	0	0	99	0	A or O	368	100	0	0	0	0	100	0	0	O and (A or B)	368	96	1	0	1	0	96	0	1	A or O	368	97	0	0	2	0	0	0
87	Sample0782	27	40	0	0	60	0	40	0	0	O1 and (A or B or O)	27	55	44	0	0	44	0	55	0	(A or O) and B	27	100	0	0	0	0	100	0	0	O and (A or B)	27	59	40	0	0	0	59	36	4	(A or O) and B	27	100	0	0	0	0	0	0
91	Sample0783	25	41	0	0	58	0	41	0	0	O1 and (A or B or O)	28	56	44	0	0	44	0	56	0	(A or O) and B	28	100	0	0	0	0	100	0	0	O and (A or B)	28	60	40	0	0	0	60	40	0	(A or O) and B	28	100	0	0	0	0	0	0
40	Sample0783	515	49	0	0	50	0	49	0	0	O1 and (A or B or O)	518	51	48	0	0	48	0	51	0	(A or O) and B	518	99	0	0	0	0	99	0	0	O and (A or B)	518	49	49	0	1	0	49	48	0	(A or O) and B	518	97	0	0	1	0	0	0
67	Sample0784	40	57	0	0	42	0	57	0	0	O1 and (A or B or O)	41	100	0	0	0	0	0	100	0	A or O	41	100	0	0	0	0	100	0	0	O and (A or B)	41	100	0	0	0	0	100	0	0	A or O	41	100	0	0	0	0	0	0
34	Sample0784	1424	49	0	0	50	0	49	0	0	O1 and (A or B or O)	1424	100	0	0	0	0	0	100	0	A or O	1424	99	0	0	0	0	99	0	0	O and (A or B)	1424	96	1	0	1	0	96	0	1	A or O	1424	97	0	0	2	0	0	0
49	Sample0785	48	100	0	0	0	0	100	0	0	A or B or O	49	100	0	0	0	0	0	100	0	A or O	49	97	0	0	2	0	97	0	0	O and (A or B)	49	95	0	0	4	0	95	0	0	A or O	49	92	2	0	4	0	0	2
67	Sample0785	1251	99	0	0	0	0	99	0	0	A or B or O	1246	99	0	0	0	0	0	99	0	A or O	1246	98	0	0	1	0	98	0	0	O and (A or B)	1246	96	1	0	1	0	96	0	1	A or O	1246	97	0	0	2	0	0	0
43	Sample0786	83	0	0	0	100	0	0	0	0	O1	83	100	0	0	0	0	0	100	0	A or O	83	97	0	0	2	0	97	0	0	O and (A or B)	83	92	2	0	4	0	92	1	1	A or O	83	94	1	0	4	0	0	1
58	Sample0787	3	100	0	0	0	0	100	0	0	A or B or O	3	33	66	0	0	66	0	33	0	(A or O) and B	3	100	0	0	0	0	100	0	0	O and (A or B)	3	50	50	0	0	0	50	50	0	(A or O) and B	3	100	0	0	0	0	0	0
37	Sample0788	7	0	0	0	100	0	0	0	0	O1	7	100	0	0	0	0	0	100	0	A or O	7	100	0	0	0	0	100	0	0	O and (A or B)	7	100	0	0	0	0	100	0	0	A or O	7	100	0	0	0	0	0	0
22	Sample0789	119	45	0	0	53	0	45	0	0	O1 and (A or B or O)	121	58	41	0	0	41	0	58	0	(A or O) and B	121	99	0	0	0	0	99	0	0	O and (A or B)	121	53	44	0	0	0	54	42	0	(A or O) and B	121	99	0	0	0	0	0	0
97	Sample0790	105	46	0	0	52	0	46	0	0	O1 and (A or B or O)	104	100	0	0	0	0	0	100	0	A or O	104	98	0	0	1	0	98	0	0	O and (A or B)	104	97	1	0	1	0	97	0	1	A or O	104	98	0	0	1	0	0	0
3	Sample0791	358	43	0	0	56	0	43	0	0	O1 and (A or B or O)	361	53	46	0	0	46	0	53	0	(A or O) and B	361	99	0	0	0	0	99	0	0	O and (A or B)	361	51	47	0	1	0	51	45	2	(A or O) and B	361	97	0	0	1	0	0	0
78	Sample0792	14	0	0	0	100	0	0	0	0	O1	14	100	0	0	0	0	0	100	0	A or O	14	100	0	0	0	0	100	0	0	O and (A or B)	14	100	0	0	0	0	100	0	0	A or O	14	100	0	0	0	0	0	0
16	Sample0793	2072	99	0	0	0	0	99	0	0	A or B or O	2073	100	0	0	0	0	0	100	0	A or O	2073	99	0	0	0	0	99	0	0	O and (A or B)	2073	95	2	0	2	0	95	0	1	A or O	2073	96	0	0	2	0	0	0
74	Sample0794	4	25	0	0	75	0	25	0	0	O1 and (A or B or O)	4	100	0	0	0	0	0	100	0	A or O	4	100	0	0	0	0	100	0	0	O and (A or B)	4	100	0	0	0	0	100	0	0	A or O	4	100	0	0	0	0	0	0
27	Sample0795	2112	48	0	0	51	0	48	0	0	O1 and (A or B or O)	2112	100	0	0	0	0	0	100	0	A or O	2112	98	0	0	1	0	98	0	0	O and (A or B)	2112	95	1	0	2	0	95	0	1	A or O	2112	96	0	0	2	0	0	0
72	Sample0796	889	0	0	0	99	0	0	0	0	O1	894	100	0	0	0	0	0	100	0	A or O	894	97	0	0	2	0	97	0	0	O and (A or B)	894	95	2	0	2	0	95	0	2	A or O	894	96	0	0	2	0	0	0
87	Sample0797	1010	0	0	0	99	0	0	0	0	O1	1018	100	0	0	0	0	0	100	0	A or O	1018	98	0	0	0	0	98	0	0	O and (A or B)	1018	94	2	0	2	0	95	0	2	A or O	1018	96	0	0	2	0	0	0
9	Sample0798	380	48	0	0	51	0	48	0	0	O1 and (A or B or O)	383	53	46	0	0	46	0	53	0	(A or O) and B	383	99	0	0	0	0	99	0	0	O and (A or B)	383	50	47	0	1	0	50	45	2	(A or O) and B	383	97	0	0	1	0	0	0
99	Sample0799	842	0	0	0	99	0	0	0	0	O1	852	100	0	0	0	0	0	100	0	A or O	852	98	0	0	1	0	98	0	0	O and (A or B)	852	96	2	0	1	0	96	0	2	A or O	852	98	0	0	1	0	0	0
98	Sample0800	812	0	0	0	99	0	0	0	0	O1	821	100	0	0	0	0	0	100	0	A or O	821	99	0	0	0	0	99	0	0	O and (A or B)	821	96	1	0	2	0	96	0	1	A or O	821	96	0	0	2	0	0	0
38	Sample0801	311	54	0	0	44	0	55	0	0	O1 and (A or B or O)	310	99	0	0	0	0	0	99	0	A or O	310	99	0	0	0	0	99	0	0	O and (A or B)	310	94	3	0	2	0	94	0	2	A or O	310	96	0	0	3	0	0	0
98	Sample0802	868	48	0	0	51	0	48	0	0	O1 and (A or B or O)	868	50	49	0	0	49	0	50	0	(A or O) and B	868	99	0	0	0	0	99	0	0	O and (A or B)	868	48	50	0	0	0	48	49	1	(A or O) and B	868	98	0	0	0	0	0	0
48	Sample0803	137	0	0	0	98	0	1	0	0	O1	137	100	0	0	0	0	0	100	0	A or O	137	99	0	0	0	0	99	0	0	O and (A or B)	137	95	3	0	0	0	95	0	3	A or O	137	98	0	0	0	0	0	0
30	Sample0804	214	0	0	0	99	0	0	0	0	O1	214	98	1	0	0	0	0	98	0	A or O	214	98	0	0	1	0	98	0	0	O and (A or B)	214	95	2	0	1	0	96	0	2	A or O	214	97	0	0	1	0	0	0
89	Sample0805	32	3	0	0	96	0	3	0	0	O1	34	96	3	0	0	3	0	96	0	A or O	34	90	0	0	10	0	90	0	0	O and (A or B)	34	86	3	0	10	0	86	3	0	A or O	34	90	0	0	10	0	0	0
94	Sample0806	1045	50	0	0	49	0	50	0	0	O1 and (A or B or O)	1043	50	49	0	0	49	0	50	0	(A or O) and B	1043	99	0	0	0	0	99	0	0	O and (A or B)	1043	47	51	0	0	0	47	50	1	(A or O) and B	1043	98	0	0	1	0	0	0
73	Sample0807	17	0	0	0	100	0	0	0	0	O1	18	100	0	0	0	0	0	100	0	A or O	18	100	0	0	0	0	100	0	0	O and (A or B)	18	100	0	0	0	0	100	0	0	A or O	18	91	0	8	0	0	0	0
37	Sample0808	828	50	0	0	48	0	50	0	0	O1 and (A or B or O)	837	49	50	0	0	50	0	49	0	(A or O) and B	837	98	0	0	0	0	98	0	0	O and (A or B)	837	47	51	0	0	0	47	50	1	(A or O) and B	837	97	0	0	1	0	0	0
81	Sample0809	58	1	0	0	98	0	1	0	0	O1	58	100	0	0	0	0	0	100	0	A or O	58	100	0	0	0	0	100	0	0	O and (A or B)	58	100	0	0	0	0	100	0	0	A or O	58	95	0	4	0	0	0	0
20	Sample0810	827	0	0	0	99	0	0	0	0	O1	830	99	0	0	0	0	0	99	0	A or O	830	98	0	0	1	0	98	0	0	O and (A or B)	830	93	2	0	3	0	93	0	1	A or O	830	95	0	0	3	0	0	0
98	Sample0811	692	0	0	0	99	0	0	0	0	O1	689	100	0	0	0	0	0	100	0	A or O	689	98	0	0	1	0	98	0	0	O and (A or B)	689	96	0	0	2	0	96	0	0	A or O	689	96	0	0	2	0	0	0
67	Sample0812	909	48	0	0	50	0	48	0	0	O1 and (A or B or O)	906	99	0	0	0	0	0	99	0	A or O	906	49	49	0	0	49	50	0	0	O2 and (O or A or B)	906	97	1	0	1	0	97	0	1	A or O	906	98	0	0	1	0	0	0
17	Sample0813	691	49	0	0	50	0	49	0	0	O1 and (A or B or O)	693	99	0	0	0	0	0	99	0	A or O	693	99	0	0	0	0	99	0	0	O and (A or B)	693	96	1	0	0	0	97	0	1	A or O	693	97	0	0	1	0	0	0
88	Sample0814	443	0	0	0	99	0	0	0	0	O1	445	99	0	0	0	0	0	99	0	A or O	445	99	0	0	0	0	99	0	0	O and (A or B)	445	96	1	0	1	0	96	0	1	A or O	445	98	0	0	1	0	0	0
75	Sample0815	231	0	0	0	99	0	0	0	0	O1	229	100	0	0	0	0	0	100	0	A or O	229	97	0	0	2	0	97	0	0	O and (A or B)	229	94	3	0	2	0	94	0	3	A or O	229	97	0	0	2	0	0	0
8	Sample0816	103	0	1	0	98	0	0	0	1	O1	105	98	1	0	0	0	0	98	1	A or O	105	98	0	0	1	0	98	0	0	O and (A or B)	105	96	2	0	1	0	96	0	2	A or O	105	98	0	0	1	0	0	0
39	Sample0817	134	47	1	0	51	0	47	0	0	O1 and (A or B or O)	143	100	0	0	0	0	0	100	0	A or O	143	99	0	0	0	0	99	0	0	O and (A or B)	143	95	1	0	2	0	95	0	1	A or O	143	94	0	1	4	0	0	0
53	Sample0818	312	0	0	0	99	0	0	0	0	O1	310	99	0	0	0	0	0	99	0	A or O	310	98	0	0	1	0	98	0	0	O and (A or B)	310	96	1	0	2	0	96	0	1	A or O	310	97	0	0	2	0	0	0
20	Sample0819	28	52	0	0	48	0	52	0	0	O1 and (A or B or O)	28	100	0	0	0	0	0	100	0	A or O	28	100	0	0	0	0	100	0	0	O and (A or B)	28	100	0	0	0	0	100	0	0	A or O	28	100	0	0	0	0	0	0
92	Sample0820	288	99	0	0	0	0	100	0	0	A or B or O	285	100	0	0	0	0	0	100	0	A or O	285	99	0	0	0	0	99	0	0	O and (A or B)	285	96	2	0	1	0	96	0	1	A or O	285	97	0	1	1	0	0	0
61	Sample0821	3686	47	0	0	52	0	47	0	0	O1 and (A or B or O)	3706	51	47	0	0	47	0	51	0	(A or O) and B	3706	99	0	0	0	0	99	0	0	O and (A or B)	3706	49	49	0	1	0	49	48	1	(A or O) and B	3706	98	0	0	1	0	0	0
23	Sample0822	196	0	1	0	98	0	0	0	0	O1	198	99	0	0	0	0	0	99	0	A or O	198	100	0	0	0	0	100	0	0	O and (A or B)	198	96	3	0	0	0	96	0	2	A or O	198	97	0	0	2	0	0	0
56	Sample0823	366	99	0	0	0	0	99	0	0	A or B or O	370	50	48	0	0	48	0	50	0	(A or O) and B	370	99	0	0	0	0	99	0	0	O and (A or B)	370	48	50	0	1	0	48	49	0	(A or O) and B	370	98	0	0	1	0	0	0
33	Sample0824	229	51	0	0	47	0	51	0	0	O1 and (A or B or O)	229	100	0	0	0	0	0	100	0	A or O	229	99	0	0	0	0	99	0	0	O and (A or B)	229	95	2	0	2	0	95	0	2	A or O	229	96	0	0	2	0	0	0
60	Sample0825	18	61	0	0	38	0	61	0	0	O1 and (A or B or O)	18	41	58	0	0	58	0	41	0	(A or O) and B	18	100	0	0	0	0	100	0	0	O and (A or B)	18	35	64	0	0	0	35	58	5	(A or O) and B	18	100	0	0	0	0	0	0
19	Sample0826	1017	0	0	0	99	0	0	0	0	O1	1019	100	0	0	0	0	0	100	0	A or O	1019	99	0	0	0	0	99	0	0	O and (A or B)	1019	96	1	0	1	0	96	0	1	A or O	1019	96	0	0	1	0	0	0
80	Sample0827	90	54	0	0	45	0	54	0	0	O1 and (A or B or O)	90	100	0	0	0	0	0	100	0	A or O	90	98	0	0	1	0	98	0	0	O and (A or B)	90	97	1	0	1	0	97	0	1	A or O	90	98	0	0	1	0	0	0
50	Sample0828	1321	50	0	0	49	0	50	0	0	O1 and (A or B or O)	1316	99	0	0	0	0	0	99	0	A or O	1316	99	0	0	0	0	99	0	0	O and (A or B)	1316	96	1	0	1	0	96	0	1	A or O	1316	97	0	0	2	0	0	0
10	Sample0829	49	2	2	0	95	0	2	0	2	O1	48	100	0	0	0	0	0	100	0	A or O	48	97	0	0	2	0	97	0	0	O and (A or B)	48	97	0	0	2	0	97	0	0	A or O	48	95	0	0	4	0	0	0
74	Sample0830	327	48	0	0	51	0	48	0	0	O1 and (A or B or O)	325	100	0	0	0	0	0	100	0	A or O	325	99	0	0	0	0	99	0	0	O and (A or B)	325	96	1	0	1	0	96	0	1	A or O	325	97	0	0	2	0	0	0
19	Sample0831	1175	99	0	0	0	0	99	0	0	A or B or O	1174	49	50	0	0	50	0	49	0	(A or O) and B	1174	99	0	0	0	0	99	0	0	O and (A or B)	1174	47	51	0	1	0	47	49	1	(A or O) and B	1174	97	0	0	1	0	0	0
77	Sample0832	315	53	0	0	46	0	53	0	0	O1 and (A or B or O)	325	99	0	0	0	0	0	99	0	A or O	325	100	0	0	0	0	100	0	0	O and (A or B)	325	96	2	0	1	0	96	0	1	A or O	325	97	0	0	1	0	0	0
87	Sample0833	1163	0	0	0	99	0	0	0	0	O1	1142	100	0	0	0	0	0	100	0	A or O	1142	99	0	0	0	0	99	0	0	O and (A or B)	1142	96	1	0	1	0	97	0	1	A or O	1142	97	0	0	1	0	0	0
40	Sample0834	261	0	0	0	98	0	0	0	0	O1	263	99	0	0	0	0	0	99	0	A or O	263	99	0	0	0	0	99	0	0	O and (A or B)	263	97	1	0	0	0	97	0	1	A or O	263	97	0	0	1	0	0	0
53	Sample0835	1445	48	0	0	51	0	48	0	0	O1 and (A or B or O)	1448	52	47	0	0	47	0	52	0	(A or O) and B	1448	99	0	0	0	0	99	0	0	O and (A or B)	1448	51	47	0	0	0	51	46	0	(A or O) and B	1448	98	0	0	0	0	0	0
39	Sample0836	723	99	0	0	0	0	99	0	0	A or B or O	723	48	51	0	0	51	0	48	0	(A or O) and B	723	99	0	0	0	0	99	0	0	O and (A or B)	723	47	52	0	0	0	47	51	0	(A or O) and B	723	99	0	0	0	0	0	0
60	Sample0837	787	0	0	0	99	0	0	0	0	O1	792	100	0	0	0	0	0	100	0	A or O	792	99	0	0	0	0	99	0	0	O and (A or B)	792	95	1	0	1	0	96	0	1	A or O	792	97	0	0	1	0	0	0
39	Sample0838	755	0	0	0	99	0	0	0	0	O1	759	99	0	0	0	0	0	99	0	A or O	759	98	0	0	1	0	98	0	0	O and (A or B)	759	95	2	0	1	0	95	0	2	A or O	759	98	0	0	1	0	0	0
37	Sample0839	1145	50	0	0	49	0	50	0	0	O1 and (A or B or O)	1146	99	0	0	0	0	0	99	0	A or O	1146	98	0	0	1	0	98	0	0	O and (A or B)	1146	96	1	0	1	0	97	0	1	A or O	1146	97	0	0	1	0	0	0
65	Sample0840	160	41	0	0	58	0	41	0	0	O1 and (A or B or O)	162	58	41	0	0	41	0	58	0	(A or O) and B	162	100	0	0	0	0	100	0	0	O and (A or B)	162	55	42	0	0	0	56	40	2	(A or O) and B	162	98	0	0	0	0	0	0
51	Sample0841	119	51	0	0	48	0	51	0	0	O1 and (A or B or O)	120	99	0	0	0	0	0	99	0	A or O	120	100	0	0	0	0	100	0	0	O and (A or B)	120	93	4	0	1	0	93	0	4	A or O	120	93	2	1	1	1	0	0
56	Sample0842	684	50	0	0	49	0	50	0	0	O1 and (A or B or O)	686	49	50	0	0	50	0	49	0	(A or O) and B	686	99	0	0	0	0	99	0	0	O and (A or B)	686	48	50	0	0	0	48	48	1	(A or O) and B	686	98	0	0	1	0	0	0
98	Sample0843	382	51	0	0	47	0	51	0	0	O1 and (A or B or O)	380	100	0	0	0	0	0	100	0	A or O	380	99	0	0	0	0	99	0	0	O and (A or B)	380	97	2	0	0	0	97	0	2	A or O	380	98	0	0	0	0	0	0
50	Sample0844	5	80	0	0	20	0	80	0	0	A or B or O	5	100	0	0	0	0	0	100	0	A or O	5	100	0	0	0	0	100	0	0	O and (A or B)	5	100	0	0	0	0	100	0	0	A or O	5	100	0	0	0	0	0	0
23	Sample0845	111	48	0	0	51	0	48	0	0	O1 and (A or B or O)	114	100	0	0	0	0	0	100	0	A or O	114	97	0	0	2	0	97	0	0	O and (A or B)	114	96	0	0	3	0	96	0	0	A or O	114	95	0	0	4	0	0	0
38	Sample0846	42	97	0	0	2	0	97	0	0	A or B or O	44	65	34	0	0	34	0	65	0	(A or O) and B	44	100	0	0	0	0	100	0	0	O and (A or B)	44	60	37	0	2	0	60	34	2	(A or O) and B	44	97	0	0	2	0	0	0
53	Sample0847	374	0	0	0	99	0	0	0	0	O1	377	100	0	0	0	0	0	100	0	A or O	377	99	0	0	0	0	99	0	0	O and (A or B)	377	96	2	0	1	0	96	0	2	A or O	377	97	0	0	2	0	0	0
36	Sample0848	129	0	0	0	100	0	0	0	0	O1	131	100	0	0	0	0	0	100	0	A or O	131	100	0	0	0	0	100	0	0	O and (A or B)	131	97	1	0	0	0	97	0	1	A or O	131	98	0	0	0	0	0	0
61	Sample0849	622	45	0	0	54	0	45	0	0	O1 and (A or B or O)	626	99	0	0	0	0	0	99	0	A or O	626	99	0	0	0	0	99	0	0	O and (A or B)	626	95	3	0	0	0	95	0	3	A or O	626	98	0	0	1	0	0	0
12	Sample0850	441	0	0	0	99	0	0	0	0	O1	442	100	0	0	0	0	0	100	0	A or O	442	99	0	0	0	0	99	0	0	O and (A or B)	442	96	2	0	1	0	96	0	2	A or O	442	98	0	0	1	0	0	0
6	Sample0851	442	53	0	0	46	0	53	0	0	O1 and (A or B or O)	441	100	0	0	0	0	0	100	0	A or O	440	98	0	0	1	0	98	0	0	O and (A or B)	440	96	1	0	1	0	96	0	1	A or O	440	97	0	0	1	0	0	0
81	Sample0852	1097	0	0	0	99	0	0	0	0	O1	1106	99	0	0	0	0	0	100	0	A or O	1106	99	0	0	0	0	99	0	0	O and (A or B)	1106	97	1	0	0	0	97	0	1	A or O	1106	97	0	0	0	0	0	0
1	Sample0853	693	0	0	0	99	0	0	0	0	O1	694	100	0	0	0	0	0	100	0	A or O	694	98	0	0	0	0	98	0	0	O and (A or B)	694	97	1	0	1	0	97	0	1	A or O	694	97	0	0	1	0	0	0
59	Sample0854	81	100	0	0	0	0	100	0	0	A or B or O	82	54	45	0	0	45	0	54	0	(A or O) and B	82	100	0	0	0	0	100	0	0	O and (A or B)	82	52	47	0	0	0	52	45	1	(A or O) and B	82	98	0	1	0	0	0	0
56	Sample0855	2442	0	0	0	99	0	0	0	0	O1	2444	100	0	0	0	0	0	100	0	A or O	2444	99	0	0	0	0	99	0	0	O and (A or B)	2444	96	2	0	1	0	96	0	2	A or O	2444	98	0	0	1	0	0	0
84	Sample0856	14	42	0	0	57	0	42	0	0	O1 and (A or B or O)	13	100	0	0	0	0	0	100	0	A or O	13	100	0	0	0	0	100	0	0	O and (A or B)	13	100	0	0	0	0	100	0	0	A or O	13	100	0	0	0	0	0	0
26	Sample0857	2499	99	0	0	0	0	99	0	0	A or B or O	2507	99	0	0	0	0	0	99	0	A or O	2507	99	0	0	0	0	99	0	0	O and (A or B)	2507	96	1	0	1	0	96	0	1	A or O	2507	97	0	0	1	0	0	0
57	Sample0858	29	0	0	0	100	0	0	0	0	O1	28	100	0	0	0	0	0	100	0	A or O	28	100	0	0	0	0	100	0	0	O and (A or B)	28	96	3	0	0	0	96	0	3	A or O	28	100	0	0	0	0	0	0
83	Sample0859	2	0	0	0	100	0	0	0	0	O1	4	75	25	0	0	25	0	75	0	(A or O) and B	4	100	0	0	0	0	100	0	0	O and (A or B)	4	66	33	0	0	0	66	33	0	(A or O) and B	4	100	0	0	0	0	0	0
56	Sample0859	13	58	0	0	41	0	58	0	0	O1 and (A or B or O)	15	66	33	0	0	33	0	66	0	(A or O) and B	15	100	0	0	0	0	100	0	0	O and (A or B)	15	58	41	0	0	0	58	41	0	(A or O) and B	15	100	0	0	0	0	0	0
3	Sample0860	19	5	0	0	94	0	5	0	0	O1	19	100	0	0	0	0	0	100	0	A or O	19	100	0	0	0	0	100	0	0	O and (A or B)	19	94	5	0	0	0	94	0	5	A or O	19	100	0	0	0	0	0	0
45	Sample0860	9	11	0	0	88	0	11	0	0	O1	9	100	0	0	0	0	0	100	0	A or O	9	100	0	0	0	0	100	0	0	O and (A or B)	9	100	0	0	0	0	100	0	0	A or O	9	85	14	0	0	0	0	14
19	Sample0861	906	0	0	0	99	0	0	0	0	O1	906	100	0	0	0	0	0	100	0	A or O	906	99	0	0	0	0	99	0	0	O and (A or B)	906	97	1	0	1	0	97	0	1	A or O	906	98	0	0	1	0	0	0
50	Sample0862	1079	0	0	0	99	0	0	0	0	O1	1082	99	0	0	0	0	0	99	0	A or O	1082	99	0	0	0	0	99	0	0	O and (A or B)	1082	96	1	0	1	0	97	0	1	A or O	1082	97	0	0	1	0	0	0
84	Sample0863	288	0	0	0	99	0	0	0	0	O1	286	100	0	0	0	0	0	100	0	A or O	286	99	0	0	0	0	99	0	0	O and (A or B)	286	98	0	0	0	0	98	0	0	A or O	286	98	0	0	1	0	0	0
95	Sample0864	1202	0	0	0	99	0	0	0	0	O1	1205	100	0	0	0	0	0	100	0	A or O	1205	98	0	0	1	0	98	0	0	O and (A or B)	1205	96	1	0	1	0	96	0	1	A or O	1205	96	0	0	2	0	0	0
14	Sample0865	86	100	0	0	0	0	100	0	0	A or B or O	88	100	0	0	0	0	0	100	0	A or O	88	98	0	0	1	0	98	0	0	O and (A or B)	88	93	4	0	2	0	93	0	4	A or O	88	96	0	1	2	0	0	0
98	Sample0866	138	53	0	0	46	0	53	0	0	O1 and (A or B or O)	139	100	0	0	0	0	0	100	0	A or O	139	97	0	0	1	0	97	0	0	O and (A or B)	139	95	2	0	1	0	95	0	1	A or O	139	95	0	1	1	0	0	0
97	Sample0867	39	0	0	0	100	0	0	0	0	O1	37	100	0	0	0	0	0	100	0	A or O	37	100	0	0	0	0	100	0	0	O and (A or B)	37	96	0	3	0	0	100	0	0	A or O	37	100	0	0	0	0	0	0
22	Sample0868	72	0	0	0	100	0	0	0	0	O1	74	100	0	0	0	0	0	100	0	A or O	74	98	0	0	1	0	98	0	0	O and (A or B)	74	96	1	0	1	0	96	0	1	A or O	74	96	0	1	1	0	0	0
46	Sample0869	478	50	0	0	48	0	50	0	0	O1 and (A or B or O)	481	99	0	0	0	0	0	99	0	A or O	481	98	0	0	1	0	98	0	0	O and (A or B)	481	96	1	0	1	0	96	0	1	A or O	481	96	0	0	1	0	0	0
7	Sample0870	868	0	0	0	99	0	0	0	0	O1	878	100	0	0	0	0	0	100	0	A or O	878	98	0	0	1	0	98	0	0	O and (A or B)	878	95	2	0	1	0	96	0	2	A or O	878	96	0	0	1	0	0	0
47	Sample0871	21	0	0	0	100	0	0	0	0	O1	23	100	0	0	0	0	0	100	0	A or O	23	100	0	0	0	0	100	0	0	O and (A or B)	23	100	0	0	0	0	100	0	0	A or O	23	100	0	0	0	0	0	0
55	Sample0872	80	98	0	0	1	0	98	0	0	A or B or O	82	55	44	0	0	44	0	55	0	(A or O) and B	82	100	0	0	0	0	100	0	0	O and (A or B)	82	52	45	0	1	0	52	45	0	(A or O) and B	82	98	0	0	1	0	0	0
38	Sample0873	143	49	0	0	49	0	50	0	0	O1 and (A or B or O)	147	100	0	0	0	0	0	100	0	A or O	147	99	0	0	0	0	99	0	0	O and (A or B)	147	96	2	0	1	0	96	0	2	A or O	147	96	0	0	2	0	0	0
43	Sample0874	1	100	0	0	0	0	100	0	0	A or B or O	2	0	50	0	50	50	0	0	0		2	100	0	0	0	0	100	0	0	O and (A or B)	2	50	50	0	0	0	50	50	0	(A or O) and B	2	100	0	0	0	0	0	0
74	Sample0874	65	50	0	0	50	0	50	0	0	O1 and (A or B or O)	67	100	0	0	0	0	0	100	0	A or O	67	100	0	0	0	0	100	0	0	O and (A or B)	67	98	0	0	2	0	98	0	0	A or O	67	98	0	0	1	0	0	0
94	Sample0875	3578	50	0	0	48	0	50	0	0	O1 and (A or B or O)	3570	99	0	0	0	0	0	100	0	A or O	3570	98	0	0	1	0	98	0	0	O and (A or B)	3570	96	1	0	1	0	96	0	1	A or O	3570	97	0	0	1	0	0	0
49	Sample0876	28	100	0	0	0	0	100	0	0	A or B or O	29	55	44	0	0	44	0	55	0	(A or O) and B	29	100	0	0	0	0	100	0	0	O and (A or B)	29	55	44	0	0	0	55	40	3	(A or O) and B	29	100	0	0	0	0	0	0
25	Sample0877	871	48	0	0	51	0	48	0	0	O1 and (A or B or O)	868	50	49	0	0	49	0	50	0	(A or O) and B	868	99	0	0	0	0	99	0	0	O and (A or B)	868	47	51	0	1	0	47	49	1	(A or O) and B	868	98	0	0	1	0	0	0
74	Sample0878	1708	0	0	0	99	0	0	0	0	O1	1725	100	0	0	0	0	0	100	0	A or O	1725	98	0	0	0	0	99	0	0	O and (A or B)	1725	96	1	0	1	0	96	0	1	A or O	1725	97	0	0	1	0	0	0
30	Sample0879	705	49	0	0	50	0	49	0	0	O1 and (A or B or O)	704	100	0	0	0	0	0	100	0	A or O	704	98	0	0	1	0	98	0	0	O and (A or B)	704	94	2	0	1	0	95	0	2	A or O	704	97	0	0	2	0	0	0
27	Sample0880	296	0	0	0	99	0	0	0	0	O1	302	100	0	0	0	0	0	100	0	A or O	302	99	0	0	0	0	99	0	0	O and (A or B)	302	96	1	0	1	0	96	0	1	A or O	302	96	0	1	2	0	0	0
19	Sample0881	383	1	0	0	98	0	1	0	0	O1	390	100	0	0	0	0	0	100	0	A or O	390	99	0	0	0	0	99	0	0	O and (A or B)	390	96	1	0	1	0	97	0	1	A or O	390	98	0	0	1	0	0	0
42	Sample0882	1233	99	0	0	0	0	99	0	0	A or B or O	1232	99	0	0	0	0	0	99	0	A or O	1232	99	0	0	0	0	99	0	0	O and (A or B)	1232	95	2	0	1	0	95	0	2	A or O	1232	97	0	0	1	0	0	0
61	Sample0883	1502	51	0	0	48	0	51	0	0	O1 and (A or B or O)	1510	100	0	0	0	0	0	100	0	A or O	1510	98	0	0	1	0	98	0	0	O and (A or B)	1510	95	1	0	2	0	96	0	1	A or O	1510	96	0	0	2	0	0	0
73	Sample0884	365	100	0	0	0	0	100	0	0	A or B or O	364	52	47	0	0	47	0	52	0	(A or O) and B	364	99	0	0	0	0	99	0	0	O and (A or B)	364	49	49	0	0	0	50	48	0	(A or O) and B	364	98	0	0	1	0	0	0
22	Sample0885	26	64	0	0	36	0	64	0	0	O1 and (A or B or O)	28	40	59	0	0	59	0	40	0	(A or O) and B	28	100	0	0	0	0	100	0	0	O and (A or B)	28	45	54	0	0	0	45	54	0	(A or O) and B	28	96	0	0	3	0	0	0
91	Sample0885	24	62	0	0	37	0	62	0	0	O1 and (A or B or O)	25	45	54	0	0	54	0	45	0	(A or O) and B	25	100	0	0	0	0	100	0	0	O and (A or B)	25	43	56	0	0	0	43	56	0	(A or O) and B	25	100	0	0	0	0	0	0
72	Sample0886	1557	49	0	0	49	0	49	0	0	O1 and (A or B or O)	1564	99	0	0	0	0	0	99	0	A or O	1564	98	0	0	1	0	98	0	0	O and (A or B)	1564	95	1	0	2	0	95	0	1	A or O	1564	96	0	0	2	0	0	0
83	Sample0887	180	46	0	0	53	0	46	0	0	O1 and (A or B or O)	179	50	49	0	0	49	0	50	0	(A or O) and B	179	100	0	0	0	0	100	0	0	O and (A or B)	179	48	51	0	0	0	48	50	0	(A or O) and B	179	100	0	0	0	0	0	0
71	Sample0888	272	1	0	0	97	0	1	0	0	O1	278	100	0	0	0	0	0	100	0	A or O	278	99	0	0	0	0	99	0	0	O and (A or B)	278	97	0	0	1	0	97	0	0	A or O	278	97	0	0	1	0	0	0
90	Sample0889	228	52	0	0	46	0	52	0	0	O1 and (A or B or O)	231	100	0	0	0	0	0	100	0	A or O	231	100	0	0	0	0	100	0	0	O and (A or B)	231	97	0	0	1	0	97	0	0	A or O	231	97	0	0	2	0	0	0
16	Sample0890	18	0	0	0	100	0	0	0	0	O1	21	100	0	0	0	0	0	100	0	A or O	21	100	0	0	0	0	100	0	0	O and (A or B)	21	90	5	5	0	0	95	0	5	A or O	21	100	0	0	0	0	0	0
72	Sample0891	3	50	0	0	50	0	50	0	0	O1 and (A or B or O)	3	100	0	0	0	0	0	100	0	A or O	3	100	0	0	0	0	100	0	0	O and (A or B)	3	100	0	0	0	0	100	0	0	A or O	3	100	0	0	0	0	0	0
23	Sample0892	121	54	0	0	44	0	54	0	0	O1 and (A or B or O)	121	100	0	0	0	0	0	100	0	A or O	121	99	0	0	0	0	99	0	0	O and (A or B)	121	99	0	0	0	0	99	0	0	A or O	121	98	0	0	0	0	0	0
85	Sample0893	403	47	0	0	51	0	48	0	0	O1 and (A or B or O)	404	100	0	0	0	0	0	100	0	A or O	404	98	0	0	1	0	98	0	0	O and (A or B)	404	95	3	0	1	0	95	0	3	A or O	404	97	0	0	1	0	0	0
60	Sample0894	651	54	0	0	45	0	54	0	0	O1 and (A or B or O)	648	100	0	0	0	0	0	100	0	A or O	648	99	0	0	0	0	99	0	0	O and (A or B)	648	96	1	0	1	0	96	0	0	A or O	648	97	0	0	1	0	0	0
80	Sample0895	23	52	0	0	47	0	52	0	0	O1 and (A or B or O)	23	100	0	0	0	0	0	100	0	A or O	23	100	0	0	0	0	100	0	0	O and (A or B)	23	94	5	0	0	0	94	0	5	A or O	23	100	0	0	0	0	0	0
95	Sample0896	419	0	0	0	100	0	0	0	0	O1	421	99	0	0	0	0	0	100	0	A or O	421	98	0	0	1	0	98	0	0	O and (A or B)	421	96	1	0	1	0	96	0	1	A or O	421	98	0	0	1	0	0	0
93	Sample0897	743	51	0	0	48	0	51	0	0	O1 and (A or B or O)	750	100	0	0	0	0	0	100	0	A or O	750	99	0	0	0	0	99	0	0	O and (A or B)	750	96	2	0	1	0	96	0	2	A or O	750	98	0	0	1	0	0	0
43	Sample0898	31	50	3	0	46	3	50	0	0	O1 and (A or B or O)	33	100	0	0	0	0	0	100	0	A or O	33	100	0	0	0	0	100	0	0	O and (A or B)	33	92	8	0	0	0	92	0	8	A or O	33	100	0	0	0	0	0	0
57	Sample0898	115	56	0	0	43	0	56	0	0	O1 and (A or B or O)	117	100	0	0	0	0	0	100	0	A or O	117	98	0	0	1	0	98	0	0	O and (A or B)	117	95	2	0	2	0	95	0	2	A or O	117	98	0	0	2	0	0	0
27	Sample0899	737	49	0	0	50	0	49	0	0	O1 and (A or B or O)	740	100	0	0	0	0	0	100	0	A or O	740	98	0	0	0	0	98	0	0	O and (A or B)	740	95	2	0	1	0	95	0	2	A or O	740	97	0	0	1	0	0	0
74	Sample0900	5	60	0	0	40	0	60	0	0	O1 and (A or B or O)	6	100	0	0	0	0	0	100	0	A or O	6	100	0	0	0	0	100	0	0	O and (A or B)	6	100	0	0	0	0	100	0	0	A or O	6	100	0	0	0	0	0	0
84	Sample0901	957	0	0	0	99	0	0	0	0	O1	961	99	0	0	0	0	0	99	0	A or O	961	98	0	0	1	0	98	0	0	O and (A or B)	961	96	1	0	1	0	96	0	1	A or O	961	97	0	0	2	0	0	0
18	Sample0902	1782	99	0	0	0	0	99	0	0	A or B or O	1792	100	0	0	0	0	0	100	0	A or O	1792	49	49	1	0	49	50	0	0	O2 and (O or A or B)	1792	96	1	0	1	0	97	0	1	A or O	1792	97	0	0	1	0	0	0
16	Sample0903	3	33	0	0	66	0	33	0	0	O1 and (A or B or O)	3	66	33	0	0	33	0	66	0	(A or O) and B	3	100	0	0	0	0	100	0	0	O and (A or B)	3	66	33	0	0	0	66	33	0	(A or O) and B	3	100	0	0	0	0	0	0
72	Sample0903	26	50	0	0	50	0	50	0	0	O1 and (A or B or O)	28	62	37	0	0	37	0	62	0	(A or O) and B	28	100	0	0	0	0	100	0	0	O and (A or B)	28	68	31	0	0	0	68	31	0	(A or O) and B	28	100	0	0	0	0	0	0
85	Sample0904	418	49	0	0	50	0	49	0	0	O1 and (A or B or O)	419	100	0	0	0	0	0	100	0	A or O	419	99	0	0	0	0	99	0	0	O and (A or B)	419	96	2	0	1	0	96	0	2	A or O	419	97	0	0	1	0	0	0
23	Sample0905	1187	48	0	0	51	0	48	0	0	O1 and (A or B or O)	1192	99	0	0	0	0	0	99	0	A or O	1192	49	49	0	0	49	50	0	0	O2 and (O or A or B)	1192	98	1	0	0	0	98	0	1	A or O	1192	99	0	0	0	0	0	0
50	Sample0906	48	0	2	0	97	0	0	2	0	O1	48	100	0	0	0	0	0	100	0	A or O	48	100	0	0	0	0	100	0	0	O and (A or B)	48	94	2	2	0	0	97	0	2	A or O	48	100	0	0	0	0	0	0
2	Sample0907	388	99	0	0	0	0	99	0	0	A or B or O	391	99	0	0	0	0	0	100	0	A or O	391	99	0	0	0	0	99	0	0	O and (A or B)	391	96	1	0	1	0	96	0	1	A or O	391	98	0	0	1	0	0	0
97	Sample0908	51	54	0	0	46	0	54	0	0	O1 and (A or B or O)	51	100	0	0	0	0	0	100	0	A or O	51	100	0	0	0	0	100	0	0	O and (A or B)	51	100	0	0	0	0	100	0	0	A or O	51	100	0	0	0	0	0	0
92	Sample0909	35	0	0	0	100	0	0	0	0	O1	37	100	0	0	0	0	0	100	0	A or O	37	100	0	0	0	0	100	0	0	O and (A or B)	37	100	0	0	0	0	100	0	0	A or O	37	100	0	0	0	0	0	0
31	Sample0910	115	0	0	0	98	0	0	0	0	O1	120	99	0	0	0	0	0	100	0	A or O	120	99	0	0	1	0	99	0	0	O and (A or B)	120	97	0	0	0	0	98	0	0	A or O	120	99	0	0	0	0	0	0
92	Sample0911	830	49	0	0	50	0	49	0	0	O1 and (A or B or O)	843	100	0	0	0	0	0	100	0	A or O	843	97	0	0	2	0	97	0	0	O and (A or B)	843	93	2	0	3	0	94	0	1	A or O	843	95	0	0	3	0	0	0
54	Sample0912	103	57	1	0	42	0	57	0	1	O1 and (A or B or O)	112	96	3	0	0	3	0	96	0	A or O	112	98	1	0	0	1	98	0	0	O and (A or B)	112	97	2	0	0	0	97	2	0	A or O	112	95	0	3	1	0	0	0
73	Sample0913	1598	0	0	0	99	0	0	0	0	O1	1628	99	0	0	0	0	0	99	0	A or O	1628	98	0	0	1	0	98	0	0	O and (A or B)	1628	95	2	0	2	0	95	0	1	A or O	1628	96	0	0	2	0	0	0
33	Sample0914	1276	50	0	0	48	0	51	0	0	O1 and (A or B or O)	1300	100	0	0	0	0	0	100	0	A or O	1300	98	0	0	1	0	98	0	0	O and (A or B)	1300	94	2	0	3	0	94	0	2	A or O	1300	95	0	0	3	0	0	0
17	Sample0915	2991	51	0	0	48	0	51	0	0	O1 and (A or B or O)	3021	48	50	0	0	50	0	48	0	(A or O) and B	3021	98	0	0	0	0	98	0	0	O and (A or B)	3021	44	53	0	1	0	45	50	2	(A or O) and B	3021	97	0	0	2	0	0	0
6	Sample0916	439	0	0	0	99	0	0	0	0	O1	446	99	0	0	0	0	0	99	0	A or O	446	99	0	0	0	0	99	0	0	O and (A or B)	446	95	2	0	2	0	95	0	2	A or O	446	97	0	0	2	0	0	0
12	Sample0917	403	1	0	0	98	0	1	0	0	O1	411	100	0	0	0	0	0	100	0	A or O	411	97	0	0	2	0	97	0	0	O and (A or B)	411	95	1	0	3	0	95	0	1	A or O	411	95	0	0	3	0	0	0
83	Sample0918	124	42	0	0	57	0	42	0	0	O1 and (A or B or O)	128	99	0	0	0	0	0	99	0	A or O	128	98	0	0	1	0	98	0	0	O and (A or B)	128	92	3	0	2	0	93	0	2	A or O	128	97	0	0	2	0	0	0
33	Sample0919	239	51	1	0	46	0	51	0	0	O1 and (A or B or O)	242	99	0	0	0	0	0	99	0	A or O	242	97	0	0	2	0	97	0	0	O and (A or B)	242	91	2	1	4	0	92	0	2	A or O	242	94	0	1	4	0	0	0
11	Sample0920	47	2	0	0	97	0	2	0	0	O1	52	100	0	0	0	0	0	100	0	A or O	52	97	0	0	2	0	97	0	0	O and (A or B)	52	92	2	0	5	0	92	0	2	A or O	52	92	0	2	4	0	0	0
92	Sample0921	912	53	0	0	45	0	54	0	0	O1 and (A or B or O)	924	99	0	0	0	0	0	99	0	A or O	924	98	0	0	1	0	98	0	0	O and (A or B)	924	95	2	0	2	0	95	0	2	A or O	924	96	0	0	2	0	0	0
64	Sample0922	5595	99	0	0	0	0	99	0	0	A or B or O	5618	99	0	0	0	0	0	99	0	A or O	5618	2	94	3	0	94	5	0	0	O2	5618	96	1	0	1	0	97	0	0	A or O	5618	97	0	0	1	0	0	0
61	Sample0923	5779	0	0	0	99	0	0	0	0	O1	5846	99	0	0	0	0	0	99	0	A or O	5846	98	0	0	1	0	98	0	0	O and (A or B)	5846	95	1	0	2	0	95	0	1	A or O	5846	96	0	0	2	0	0	0
91	Sample0924	2450	0	0	0	99	0	0	0	0	O1	2501	99	0	0	0	0	0	100	0	A or O	2501	98	0	0	1	0	98	0	0	O and (A or B)	2501	96	1	0	1	0	96	0	1	A or O	2501	96	0	0	1	0	0	0
60	Sample0925	1338	50	0	0	49	0	50	0	0	O1 and (A or B or O)	1355	100	0	0	0	0	0	100	0	A or O	1355	98	0	0	1	0	98	0	0	O and (A or B)	1355	95	1	0	2	0	95	0	1	A or O	1355	95	0	0	2	0	0	0
80	Sample0926	621	1	0	0	98	0	1	0	0	O1	632	99	0	0	0	0	0	99	0	A or O	632	97	0	0	2	0	97	0	0	O and (A or B)	632	93	2	0	3	0	93	0	2	A or O	632	93	0	1	4	0	0	0
78	Sample0927	1303	46	0	0	52	0	46	0	0	O1 and (A or B or O)	1325	53	45	0	0	45	0	54	0	(A or O) and B	1325	98	0	0	1	0	98	0	0	O and (A or B)	1325	50	46	0	2	0	51	44	1	(A or O) and B	1325	96	0	0	2	0	0	0
51	Sample0928	993	51	0	0	47	0	51	0	0	O1 and (A or B or O)	1001	100	0	0	0	0	0	100	0	A or O	1001	98	0	0	1	0	98	0	0	O and (A or B)	1001	95	2	0	2	0	95	0	2	A or O	1001	96	0	0	2	0	0	0
53	Sample0929	1096	49	0	0	49	0	49	0	0	O1 and (A or B or O)	1116	100	0	0	0	0	0	100	0	A or O	1116	98	0	0	1	0	98	0	0	O and (A or B)	1116	93	2	0	3	0	94	0	2	A or O	1116	94	0	1	3	0	0	0
87	Sample0930	930	50	0	0	49	0	50	0	0	O1 and (A or B or O)	945	99	0	0	0	0	0	99	0	A or O	945	98	0	0	1	0	98	0	0	O and (A or B)	945	94	2	0	2	0	94	0	1	A or O	945	95	0	0	3	0	0	0
37	Sample0931	2751	49	0	0	50	0	49	0	0	O1 and (A or B or O)	2804	49	50	0	0	50	0	49	0	(A or O) and B	2804	98	0	0	1	0	98	0	0	O and (A or B)	2804	48	49	0	1	0	48	48	1	(A or O) and B	2804	97	0	0	2	0	0	0
40	Sample0932	5467	99	0	0	0	0	99	0	0	A or B or O	5500	0	99	0	0	99	0	0	0	B	5500	98	1	0	0	0	98	0	0	O and (A or B)	5500	1	96	0	1	0	2	95	1	B	5500	96	0	0	2	0	0	0
53	Sample0933	515	61	0	0	37	0	61	0	0	O1 and (A or B or O)	526	37	62	0	0	62	0	37	0	(A or O) and B	526	98	1	0	0	0	98	1	0	O and (A or B)	526	38	59	0	1	0	38	56	2	(A or O) and B	526	96	0	0	2	0	0	0
83	Sample0934	397	98	1	0	0	0	98	0	0	A or B or O	396	100	0	0	0	0	0	100	0	A or O	396	97	0	0	2	0	97	0	0	O and (A or B)	396	93	2	0	3	0	93	0	2	A or O	396	94	0	1	4	0	0	0
48	Sample0935	190	1	0	0	97	0	1	0	0	O1	192	100	0	0	0	0	0	100	0	A or O	192	100	0	0	0	0	100	0	0	O and (A or B)	192	96	2	0	0	0	96	0	2	A or O	192	98	0	0	1	0	0	0
47	Sample0936	4647	0	0	0	99	0	0	0	0	O1	4713	99	0	0	0	0	0	99	0	A or O	4713	98	0	0	1	0	98	0	0	O and (A or B)	4713	95	1	0	2	0	95	0	1	A or O	4713	96	0	0	2	0	0	0
71	Sample0937	1300	56	0	0	43	0	56	0	0	O1 and (A or B or O)	1313	42	57	0	0	57	0	42	0	(A or O) and B	1313	98	0	0	0	0	98	0	0	O and (A or B)	1313	43	54	0	1	0	43	52	1	(A or O) and B	1313	96	0	0	3	0	0	0
33	Sample0938	6	0	0	0	100	0	0	0	0	O1	6	100	0	0	0	0	0	100	0	A or O	6	100	0	0	0	0	100	0	0	O and (A or B)	6	100	0	0	0	0	100	0	0	A or O	6	100	0	0	0	0	0	0
24	Sample0939	1	100	0	0	0	0	100	0	0	A or B or O	1	0	100	0	0	100	0	0	0	B	1	100	0	0	0	0	100	0	0	O and (A or B)	1	0	100	0	0	0	0	100	0	B	1	100	0	0	0	0	0	0
79	Sample0940	1129	0	0	0	99	0	0	0	0	O1	1160	100	0	0	0	0	0	100	0	A or O	1160	97	0	0	2	0	97	0	0	O and (A or B)	1160	95	1	0	2	0	95	0	1	A or O	1160	96	0	0	3	0	0	0
72	Sample0941	2965	0	0	0	99	0	0	0	0	O1	3036	100	0	0	0	0	0	100	0	A or O	3036	98	0	0	1	0	98	0	0	O and (A or B)	3036	95	2	0	2	0	95	0	1	A or O	3036	95	0	0	2	0	0	0
6	Sample0942	3386	0	0	0	99	0	0	0	0	O1	3457	99	0	0	0	0	0	99	0	A or O	3457	98	0	0	1	0	98	0	0	O and (A or B)	3457	96	1	0	2	0	96	0	1	A or O	3457	96	0	0	2	0	0	0
43	Sample0943	8	33	0	0	66	0	33	0	0	O1 and (A or B or O)	8	100	0	0	0	0	0	100	0	A or O	8	100	0	0	0	0	100	0	0	O and (A or B)	8	100	0	0	0	0	100	0	0	A or O	8	100	0	0	0	0	0	0
98	Sample0944	26	44	0	0	56	0	44	0	0	O1 and (A or B or O)	29	96	3	0	0	3	0	96	0	A or O	29	100	0	0	0	0	100	0	0	O and (A or B)	29	95	4	0	0	0	95	4	0	A or O	29	95	0	4	0	0	0	0
33	Sample0945	320	0	0	0	99	0	0	0	0	O1	321	99	0	0	0	0	0	99	0	A or O	321	98	0	0	1	0	98	0	0	O and (A or B)	321	95	1	0	1	0	96	0	1	A or O	321	97	0	0	2	0	0	0
94	Sample0946	568	55	0	0	44	0	55	0	0	O1 and (A or B or O)	576	100	0	0	0	0	0	100	0	A or O	576	98	0	0	0	0	99	0	0	O and (A or B)	576	96	2	0	0	0	96	0	2	A or O	576	97	0	0	1	0	0	0
52	Sample0947	510	0	0	0	99	0	0	0	0	O1	522	100	0	0	0	0	0	100	0	A or O	522	98	0	0	1	0	98	0	0	O and (A or B)	522	95	1	0	2	0	95	0	1	A or O	522	95	0	1	2	0	0	0
37	Sample0948	1498	0	0	0	99	0	0	0	0	O1	1520	99	0	0	0	0	0	99	0	A or O	1520	98	0	0	1	0	98	0	0	O and (A or B)	1520	96	1	0	2	0	96	0	1	A or O	1520	96	0	0	2	0	0	0
43	Sample0949	717	0	0	0	98	0	0	0	0	O1	727	99	0	0	0	0	0	99	0	A or O	727	98	0	0	1	0	98	0	0	O and (A or B)	727	96	1	0	1	0	96	0	0	A or O	727	97	0	0	2	0	0	0
91	Sample0950	81	53	0	0	46	0	53	0	0	O1 and (A or B or O)	84	100	0	0	0	0	0	100	0	A or O	84	98	0	0	1	0	98	0	0	O and (A or B)	84	90	6	0	3	1	90	0	4	A or O	84	96	0	0	3	0	0	0
27	Sample0951	915	0	0	0	98	0	0	0	0	O1	932	99	0	0	0	0	0	99	0	A or O	932	98	0	0	0	0	99	0	0	O and (A or B)	932	96	1	0	1	0	96	0	1	A or O	932	97	0	0	2	0	0	0
49	Sample0952	298	0	0	0	99	0	0	0	0	O1	303	100	0	0	0	0	0	100	0	A or O	303	98	0	0	1	0	98	0	0	O and (A or B)	303	95	1	1	1	0	96	0	1	A or O	303	96	1	0	1	0	0	0
17	Sample0953	54	0	0	0	100	0	0	0	0	O1	59	100	0	0	0	0	0	100	0	A or O	59	100	0	0	0	0	100	0	0	O and (A or B)	59	91	8	0	0	0	91	0	8	A or O	59	100	0	0	0	0	0	0
62	Sample0954	15	100	0	0	0	0	100	0	0	A or B or O	17	100	0	0	0	0	0	100	0	A or O	17	100	0	0	0	0	100	0	0	O and (A or B)	17	100	0	0	0	0	100	0	0	A or O	17	100	0	0	0	0	0	0
81	Sample0955	1719	0	0	0	99	0	0	0	0	O1	1720	100	0	0	0	0	0	100	0	A or O	1720	99	0	0	0	0	99	0	0	O and (A or B)	1720	97	1	0	1	0	97	0	1	A or O	1720	97	0	0	1	0	0	0
26	Sample0956	902	0	0	0	99	0	0	0	0	O1	917	99	0	0	0	0	0	99	0	A or O	917	99	0	0	0	0	99	0	0	O and (A or B)	917	96	1	0	1	0	96	0	1	A or O	917	96	0	0	1	0	0	0
94	Sample0957	70	55	0	0	44	0	55	0	0	O1 and (A or B or O)	72	67	30	0	1	30	0	67	0	(A or O) and B	72	96	1	0	1	0	96	1	0	O and (A or B)	72	63	35	0	1	0	63	31	3	(A or O) and B	72	95	0	1	3	0	0	0
57	Sample0958	5120	50	0	0	48	0	50	0	0	O1 and (A or B or O)	5144	99	0	0	0	0	0	99	0	A or O	5144	99	0	0	0	0	99	0	0	O and (A or B)	5144	96	1	0	1	0	96	0	1	A or O	5144	97	0	0	1	0	0	0
27	Sample0959	107	1	0	0	98	0	1	0	0	O1	111	100	0	0	0	0	0	100	0	A or O	111	100	0	0	0	0	100	0	0	O and (A or B)	111	97	2	0	0	0	97	0	2	A or O	111	98	1	0	0	0	1	0
83	Sample0960	223	50	0	0	48	0	50	0	0	O1 and (A or B or O)	223	100	0	0	0	0	0	100	0	A or O	223	45	54	1	0	54	46	0	0	O2 and (O or A or B)	223	98	0	0	0	0	98	0	0	A or O	223	99	0	0	0	0	0	0
77	Sample0961	63	45	0	0	55	0	45	0	0	O1 and (A or B or O)	60	100	0	0	0	0	0	100	0	A or O	60	50	47	2	0	47	52	0	0	O2 and (O or A or B)	60	97	0	0	2	0	97	0	0	A or O	60	96	0	1	1	0	0	0
82	Sample0962	564	98	0	0	0	0	98	0	0	A or B or O	562	100	0	0	0	0	0	100	0	A or O	562	53	45	0	0	45	54	0	0	O2 and (O or A or B)	562	95	2	0	1	0	95	0	2	A or O	562	96	0	1	1	0	0	0
74	Sample0963	867	52	0	0	47	0	52	0	0	O1 and (A or B or O)	870	99	0	0	0	0	0	99	0	A or O	870	99	0	0	0	0	99	0	0	O and (A or B)	870	95	2	0	1	0	95	0	2	A or O	870	97	0	0	1	0	0	0
3	Sample0964	49	6	0	0	93	0	6	0	0	O1	50	97	2	0	0	2	0	97	0	A or O	50	100	0	0	0	0	100	0	0	O and (A or B)	50	97	2	0	0	0	97	2	0	A or O	50	100	0	0	0	0	0	0
92	Sample0965	1024	0	0	0	99	0	0	0	0	O1	1027	100	0	0	0	0	0	100	0	A or O	1027	99	0	0	0	0	99	0	0	O and (A or B)	1027	96	2	0	1	0	96	0	1	A or O	1027	97	0	0	1	0	0	0
85	Sample0966	727	99	0	0	0	0	99	0	0	A or B or O	725	52	47	0	0	47	0	52	0	(A or O) and B	725	99	0	0	0	0	99	0	0	O and (A or B)	725	49	49	0	1	0	49	47	1	(A or O) and B	725	97	0	0	1	0	0	0
74	Sample0967	369	50	0	0	49	0	50	0	0	O1 and (A or B or O)	367	100	0	0	0	0	0	100	0	A or O	367	99	0	0	0	0	99	0	0	O and (A or B)	367	95	2	0	1	0	95	0	1	A or O	367	97	0	0	1	0	0	0
33	Sample0968	440	0	0	0	99	0	0	0	0	O1	433	100	0	0	0	0	0	100	0	A or O	433	99	0	0	0	0	99	0	0	O and (A or B)	433	97	0	0	1	0	97	0	0	A or O	433	96	0	0	2	0	0	0
11	Sample0969	660	0	0	0	99	0	0	0	0	O1	664	99	0	0	0	0	0	99	0	A or O	664	99	0	0	0	0	99	0	0	O and (A or B)	664	95	2	0	1	0	95	0	2	A or O	664	96	0	0	2	0	0	0
13	Sample0970	465	99	0	0	0	0	99	0	0	A or B or O	470	50	49	0	0	49	0	50	0	(A or O) and B	470	99	0	0	0	0	99	0	0	O and (A or B)	470	47	51	0	0	0	47	49	1	(A or O) and B	470	98	0	0	0	0	0	0
46	Sample0971	27	96	0	0	3	0	96	0	0	A or B or O	26	3	96	0	0	96	0	3	0	B	26	96	4	0	0	0	96	0	4	O and (A or B)	26	4	96	0	0	0	4	96	0	B	26	100	0	0	0	0	0	0
71	Sample0972	1099	0	0	0	99	0	0	0	0	O1	1097	100	0	0	0	0	0	100	0	A or O	1097	99	0	0	0	0	99	0	0	O and (A or B)	1097	97	1	0	1	0	97	0	1	A or O	1097	98	0	0	1	0	0	0
36	Sample0973	48	50	0	0	50	0	50	0	0	O1 and (A or B or O)	50	46	53	0	0	53	0	46	0	(A or O) and B	50	100	0	0	0	0	100	0	0	O and (A or B)	50	44	53	0	2	0	44	51	2	(A or O) and B	50	95	0	2	2	0	0	0
14	Sample0974	1727	52	0	0	46	0	52	0	0	O1 and (A or B or O)	1727	99	0	0	0	0	0	99	0	A or O	1727	99	0	0	0	0	99	0	0	O and (A or B)	1727	95	3	0	1	0	95	0	3	A or O	1727	97	0	0	1	0	0	0
69	Sample0975	4187	47	0	0	52	0	47	0	0	O1 and (A or B or O)	4194	52	46	0	0	46	0	53	0	(A or O) and B	4194	99	0	0	0	0	99	0	0	O and (A or B)	4194	50	48	0	0	0	51	46	1	(A or O) and B	4194	98	0	0	1	0	0	0
57	Sample0976	483	0	0	0	100	0	0	0	0	O1	486	100	0	0	0	0	0	100	0	A or O	486	99	0	0	0	0	99	0	0	O and (A or B)	486	95	3	0	1	0	95	0	3	A or O	486	98	0	0	1	0	0	0
84	Sample0977	110	0	0	0	100	0	0	0	0	O1	106	100	0	0	0	0	0	100	0	A or O	106	100	0	0	0	0	100	0	0	O and (A or B)	106	98	0	1	0	0	100	0	0	A or O	106	98	1	0	0	0	0	1
87	Sample0978	1002	51	0	0	48	0	51	0	0	O1 and (A or B or O)	1006	99	0	0	0	0	0	100	0	A or O	1006	99	0	0	0	0	99	0	0	O and (A or B)	1006	96	2	0	0	0	96	0	2	A or O	1006	97	0	0	0	0	0	0
46	Sample0979	3061	48	0	0	51	0	48	0	0	O1 and (A or B or O)	3070	100	0	0	0	0	0	100	0	A or O	3070	99	0	0	0	0	99	0	0	O and (A or B)	3070	96	2	0	1	0	96	0	2	A or O	3070	97	0	0	1	0	0	0
19	Sample0980	881	0	0	0	99	0	0	0	0	O1	891	100	0	0	0	0	0	100	0	A or O	891	98	0	0	1	0	98	0	0	O and (A or B)	891	96	1	0	1	0	96	0	1	A or O	891	97	0	0	1	0	0	0
47	Sample0981	5210	49	0	0	50	0	49	0	0	O1 and (A or B or O)	5226	50	49	0	0	49	0	50	0	(A or O) and B	5225	99	0	0	0	0	99	0	0	O and (A or B)	5225	47	51	0	1	0	47	50	1	(A or O) and B	5225	98	0	0	1	0	0	0
67	Sample0982	821	45	0	0	54	0	45	0	0	O1 and (A or B or O)	826	99	0	0	0	0	0	100	0	A or O	826	53	46	0	0	46	53	0	0	O2 and (O or A or B)	826	97	1	0	1	0	97	0	1	A or O	826	97	0	0	1	0	0	0
66	Sample0983	143	48	0	0	51	0	48	0	0	O1 and (A or B or O)	146	100	0	0	0	0	0	100	0	A or O	146	98	0	0	0	0	98	0	0	O and (A or B)	146	95	2	0	1	0	95	0	1	A or O	146	97	0	0	1	0	0	0
62	Sample0984	880	50	0	0	49	0	50	0	0	O1 and (A or B or O)	886	99	0	0	0	0	0	99	0	A or O	886	99	0	0	0	0	99	0	0	O and (A or B)	886	97	0	0	1	0	97	0	0	A or O	886	98	0	0	1	0	0	0
10	Sample0985	291	0	0	0	100	0	0	0	0	O1	292	100	0	0	0	0	0	100	0	A or O	292	99	0	0	0	0	99	0	0	O and (A or B)	292	96	1	0	2	0	96	0	1	A or O	292	97	0	0	2	0	0	0
42	Sample0986	416	0	0	0	98	0	0	0	0	O1	426	100	0	0	0	0	0	100	0	A or O	426	99	0	0	0	0	99	0	0	O and (A or B)	426	97	1	0	1	0	97	0	1	A or O	426	98	0	0	1	0	0	0
42	Sample0987	302	51	0	0	48	0	51	0	0	O1 and (A or B or O)	307	100	0	0	0	0	0	100	0	A or O	307	99	0	0	0	0	99	0	0	O and (A or B)	307	98	1	0	0	0	98	0	1	A or O	307	99	0	0	0	0	0	0
28	Sample0988	2315	51	0	0	48	0	51	0	0	O1 and (A or B or O)	2316	99	0	0	0	0	0	99	0	A or O	2316	98	0	0	1	0	98	0	0	O and (A or B)	2316	94	2	0	2	0	95	0	1	A or O	2316	96	0	0	2	0	0	0
35	Sample0989	752	0	0	0	99	0	0	0	0	O1	761	100	0	0	0	0	0	100	0	A or O	760	99	0	0	0	0	99	0	0	O and (A or B)	760	95	1	0	2	0	95	0	1	A or O	760	96	0	0	2	0	0	0
88	Sample0990	1664	0	0	0	99	0	0	0	0	O1	1670	100	0	0	0	0	0	100	0	A or O	1670	99	0	0	0	0	99	0	0	O and (A or B)	1670	95	2	0	2	0	95	0	2	A or O	1670	96	0	0	2	0	0	0
57	Sample0991	116	50	0	0	50	0	50	0	0	O1 and (A or B or O)	120	51	47	0	0	47	0	51	0	(A or O) and B	120	98	0	0	1	0	98	0	0	O and (A or B)	120	49	47	0	2	0	49	45	1	(A or O) and B	120	96	0	0	3	0	0	0
49	Sample0992	649	0	0	0	99	0	0	0	0	O1	662	99	0	0	0	0	0	99	0	A or O	662	99	0	0	0	0	99	0	0	O and (A or B)	662	96	1	0	1	0	96	0	1	A or O	662	98	0	0	1	0	0	0
50	Sample0993	35	43	3	0	53	3	43	0	0	O1 and (A or B or O)	35	100	0	0	0	0	0	100	0	A or O	34	100	0	0	0	0	100	0	0	O and (A or B)	34	100	0	0	0	0	100	0	0	A or O	34	100	0	0	0	0	0	0
81	Sample0994	9	25	0	0	75	0	25	0	0	O1 and (A or B or O)	9	100	0	0	0	0	0	100	0	A or O	9	100	0	0	0	0	100	0	0	O and (A or B)	9	100	0	0	0	0	100	0	0	A or O	9	100	0	0	0	0	0	0
10	Sample0995	138	45	0	0	53	0	46	0	0	O1 and (A or B or O)	139	52	47	0	0	47	0	52	0	(A or O) and B	139	99	0	0	0	0	99	0	0	O and (A or B)	139	49	50	0	0	0	49	50	0	(A or O) and B	139	100	0	0	0	0	0	0
40	Sample0996	34	47	0	0	52	0	47	0	0	O1 and (A or B or O)	34	100	0	0	0	0	0	100	0	A or O	34	100	0	0	0	0	100	0	0	O and (A or B)	34	100	0	0	0	0	100	0	0	A or O	34	100	0	0	0	0	0	0
25	Sample0997	776	99	0	0	0	0	99	0	0	A or B or O	773	100	0	0	0	0	0	100	0	A or O	773	98	0	0	1	0	98	0	0	O and (A or B)	773	95	2	0	2	0	95	0	2	A or O	773	96	0	1	2	0	0	0
23	Sample0998	30	0	0	0	100	0	0	0	0	O1	33	100	0	0	0	0	0	100	0	A or O	33	96	3	0	0	3	96	0	0	O and (A or B)	33	100	0	0	0	0	100	0	0	A or O	33	100	0	0	0	0	0	0
64	Sample0999	127	52	0	0	47	0	52	0	0	O1 and (A or B or O)	125	99	0	0	0	0	0	99	0	A or O	125	100	0	0	0	0	100	0	0	O and (A or B)	125	95	3	0	1	0	95	0	3	A or O	125	98	0	0	0	0	0	0
13	Sample1000	548	45	0	0	53	0	45	0	0	O1 and (A or B or O)	550	100	0	0	0	0	0	100	0	A or O	550	99	0	0	0	0	99	0	0	O and (A or B)	550	97	0	0	1	0	97	0	0	A or O	550	97	0	0	1	0	0	0
91	Sample1001	357	44	0	0	55	0	44	0	0	O1 and (A or B or O)	358	100	0	0	0	0	0	100	0	A or O	358	99	0	0	0	0	99	0	0	O and (A or B)	358	94	3	0	1	0	95	0	2	A or O	358	96	0	0	2	0	0	0
37	Sample1002	43	92	0	0	7	0	92	0	0	A or B or O	52	18	81	0	0	81	0	18	0	B	52	97	2	0	0	0	97	2	0	O and (A or B)	52	20	80	0	0	0	20	80	0	B	52	97	0	0	2	0	0	0
81	Sample1003	103	2	0	0	97	0	2	0	0	O1	110	100	0	0	0	0	0	100	0	A or O	110	98	1	0	0	0	98	1	0	O and (A or B)	110	96	3	0	0	0	96	0	3	A or O	110	98	0	0	1	0	0	0
89	Sample1004	209	47	0	0	52	0	47	0	0	O1 and (A or B or O)	206	100	0	0	0	0	0	100	0	A or O	206	98	0	0	1	0	98	0	0	O and (A or B)	206	93	4	0	1	0	94	0	4	A or O	206	97	0	0	1	0	0	0
9	Sample1005	972	0	0	0	99	0	0	0	0	O1	975	99	0	0	0	0	0	99	0	A or O	975	98	0	0	1	0	98	0	0	O and (A or B)	975	95	2	0	1	0	95	0	2	A or O	975	97	0	0	2	0	0	0
40	Sample1006	227	98	0	0	0	0	98	0	0	A or B or O	231	3	95	0	0	95	0	3	0	B	231	100	0	0	0	0	100	0	0	O and (A or B)	231	3	96	0	0	0	3	94	1	B	231	99	0	0	0	0	0	0
92	Sample1007	1508	49	0	0	50	0	49	0	0	O1 and (A or B or O)	1515	100	0	0	0	0	0	100	0	A or O	1515	98	0	0	1	0	98	0	0	O and (A or B)	1515	95	2	0	2	0	95	0	1	A or O	1515	96	0	0	2	0	0	0
19	Sample1008	116	46	0	0	53	0	46	0	0	O1 and (A or B or O)	116	100	0	0	0	0	0	100	0	A or O	116	98	0	0	1	0	98	0	0	O and (A or B)	116	97	1	0	0	0	97	0	1	A or O	116	97	0	1	0	0	0	0
13	Sample1009	2	50	0	0	50	0	50	0	0	O1 and (A or B or O)	4	50	50	0	0	50	0	50	0	(A or O) and B	4	75	0	0	25	0	75	0	0		4	25	50	0	25	0	25	50	0	(A or O) and B	4	75	0	0	25	0	0	0
97	Sample1010	1183	51	0	0	48	0	51	0	0	O1 and (A or B or O)	1194	100	0	0	0	0	0	100	0	A or O	1194	99	0	0	0	0	99	0	0	O and (A or B)	1194	96	1	0	1	0	96	0	1	A or O	1194	96	0	0	2	0	0	0
12	Sample1011	199	0	0	0	99	0	0	0	0	O1	198	100	0	0	0	0	0	100	0	A or O	198	99	0	0	0	0	99	0	0	O and (A or B)	198	98	1	0	0	0	98	0	1	A or O	198	98	0	0	0	0	0	0
1	Sample1012	416	54	0	0	45	0	54	0	0	O1 and (A or B or O)	421	100	0	0	0	0	0	100	0	A or O	421	97	0	0	2	0	97	0	0	O and (A or B)	421	95	1	0	3	0	95	0	1	A or O	421	95	0	0	3	0	0	0
38	Sample1013	192	54	1	0	44	0	54	0	0	O1 and (A or B or O)	200	100	0	0	0	0	0	100	0	A or O	200	45	53	1	0	53	46	0	0	O2 and (O or A or B)	200	96	1	0	1	0	96	0	1	A or O	200	98	0	0	1	0	0	0
83	Sample1014	78	48	0	0	52	0	48	0	0	O1 and (A or B or O)	77	54	45	0	0	45	0	54	0	(A or O) and B	77	97	0	0	2	0	97	0	0	O and (A or B)	77	50	46	0	2	0	50	44	1	(A or O) and B	77	94	0	1	4	0	0	0
19	Sample1015	946	0	0	0	99	0	0	0	0	O1	952	100	0	0	0	0	0	100	0	A or O	952	98	0	0	1	0	98	0	0	O and (A or B)	952	97	0	0	1	0	97	0	0	A or O	952	97	0	0	1	0	0	0
37	Sample1016	1995	0	0	0	99	0	0	0	0	O1	1990	99	0	0	0	0	0	100	0	A or O	1990	98	0	0	0	0	98	0	0	O and (A or B)	1990	95	2	0	1	0	95	0	1	A or O	1990	96	0	0	2	0	0	0
23	Sample1017	364	48	0	0	50	0	48	0	0	O1 and (A or B or O)	365	100	0	0	0	0	0	100	0	A or O	365	99	0	0	0	0	99	0	0	O and (A or B)	365	98	1	0	0	0	98	0	1	A or O	365	98	0	0	0	0	0	0
63	Sample1018	4329	0	0	0	99	0	0	0	0	O1	4334	99	0	0	0	0	0	99	0	A or O	4334	99	0	0	0	0	99	0	0	O and (A or B)	4334	96	1	0	1	0	96	0	1	A or O	4334	97	0	0	1	0	0	0
27	Sample1019	451	57	0	0	41	0	57	0	0	O1 and (A or B or O)	453	100	0	0	0	0	0	100	0	A or O	453	98	0	0	1	0	98	0	0	O and (A or B)	453	95	1	0	2	0	96	0	1	A or O	453	96	0	0	2	0	0	0
31	Sample1020	41	16	0	0	83	0	16	0	0	O1	42	100	0	0	0	0	0	100	0	A or O	42	83	16	0	0	16	83	0	0	O and (A or B)	42	100	0	0	0	0	100	0	0	A or O	42	90	9	0	0	0	9	0
22	Sample1021	2329	0	0	0	98	0	0	0	0	O1	2371	99	0	0	0	0	0	99	0	A or O	2371	97	0	0	1	0	97	0	0	O and (A or B)	2371	94	1	0	3	0	95	0	1	A or O	2371	95	0	0	3	0	0	0
77	Sample1022	686	54	0	0	45	0	54	0	0	O1 and (A or B or O)	700	43	55	0	0	55	0	43	0	(A or O) and B	700	99	0	0	0	0	99	0	0	O and (A or B)	700	42	55	0	1	0	42	53	1	(A or O) and B	700	97	0	0	1	0	0	0
14	Sample1023	252	99	0	0	0	0	99	0	0	A or B or O	254	50	49	0	0	49	0	50	0	(A or O) and B	254	96	1	0	2	0	96	1	0	O and (A or B)	254	49	47	0	2	0	49	45	2	(A or O) and B	254	96	0	0	3	0	0	0
54	Sample1024	3168	0	0	0	99	0	0	0	0	O1	3243	100	0	0	0	0	0	100	0	A or O	3243	98	0	0	1	0	98	0	0	O and (A or B)	3243	94	1	0	2	0	95	0	1	A or O	3243	95	0	0	3	0	0	0
52	Sample1025	459	49	0	0	50	0	49	0	0	O1 and (A or B or O)	465	100	0	0	0	0	0	100	0	A or O	465	99	0	0	0	0	99	0	0	O and (A or B)	465	95	2	0	1	0	95	0	2	A or O	465	97	0	0	1	0	0	0
44	Sample1026	1151	0	0	0	99	0	0	0	0	O1	1175	99	0	0	0	0	0	99	0	A or O	1175	98	0	0	1	0	98	0	0	O and (A or B)	1175	96	1	0	1	0	96	0	0	A or O	1175	96	0	1	2	0	0	0
20	Sample1027	121	0	0	0	100	0	0	0	0	O1	123	100	0	0	0	0	0	100	0	A or O	123	100	0	0	0	0	100	0	0	O and (A or B)	123	98	0	0	1	0	98	0	0	A or O	123	97	1	0	1	0	0	1
8	Sample1028	485	53	0	0	45	0	53	0	0	O1 and (A or B or O)	481	47	51	0	0	51	0	47	0	(A or O) and B	481	98	1	0	0	0	98	1	0	O and (A or B)	481	46	52	0	0	0	46	49	2	(A or O) and B	481	96	0	0	2	0	0	0
78	Sample1029	372	0	0	0	99	0	0	0	0	O1	374	99	0	0	0	0	0	100	0	A or O	374	98	0	0	1	0	98	0	0	O and (A or B)	374	95	2	0	1	0	95	0	1	A or O	374	96	0	1	2	0	0	0
2	Sample1030	214	48	0	0	51	0	48	0	0	O1 and (A or B or O)	218	50	49	0	0	49	0	50	0	(A or O) and B	218	98	0	0	1	0	98	0	0	O and (A or B)	218	43	51	0	4	0	43	48	3	(A or O) and B	218	91	1	0	6	0	0	1
14	Sample1031	314	0	0	0	98	0	0	0	0	O1	323	100	0	0	0	0	0	100	0	A or O	323	96	0	0	2	0	97	0	0	O and (A or B)	323	93	1	0	3	0	94	0	1	A or O	323	95	0	0	4	0	0	0
56	Sample1032	2903	50	0	0	49	0	50	0	0	O1 and (A or B or O)	2949	100	0	0	0	0	0	100	0	A or O	2948	48	49	1	0	49	49	0	0	O2 and (O or A or B)	2948	97	1	0	1	0	97	0	1	A or O	2948	97	0	0	1	0	0	0
94	Sample1033	495	99	0	0	0	0	99	0	0	A or B or O	505	0	99	0	0	99	0	0	0	B	505	97	1	0	0	0	97	1	0	O and (A or B)	505	2	96	0	0	0	3	93	2	B	505	97	0	0	2	0	0	0
74	Sample1034	206	46	0	0	53	0	46	0	0	O1 and (A or B or O)	207	100	0	0	0	0	0	100	0	A or O	207	97	1	0	0	1	97	0	0	O and (A or B)	207	96	2	0	2	0	96	0	1	A or O	207	97	0	0	1	0	0	0
66	Sample1035	1031	0	0	0	99	0	0	0	0	O1	1052	99	0	0	0	0	0	100	0	A or O	1052	97	0	0	1	0	97	0	0	O and (A or B)	1052	95	1	0	2	0	95	0	1	A or O	1052	96	0	0	2	0	0	0
53	Sample1036	8017	48	0	0	51	0	48	0	0	O1 and (A or B or O)	8017	99	0	0	0	0	0	99	0	A or O	8017	98	0	0	1	0	98	0	0	O and (A or B)	8017	95	2	0	2	0	95	0	1	A or O	8017	96	0	0	2	0	0	0
96	Sample1037	665	0	0	0	99	0	0	0	0	O1	682	99	0	0	0	0	0	99	0	A or O	682	98	0	0	1	0	98	0	0	O and (A or B)	682	95	2	0	1	0	95	0	2	A or O	682	96	0	0	2	0	0	0
67	Sample1038	4433	47	0	0	51	0	47	0	0	O1 and (A or B or O)	4487	51	48	0	0	48	0	51	0	(A or O) and B	4487	98	0	0	0	0	98	0	0	O and (A or B)	4486	51	46	0	1	0	51	44	1	(A or O) and B	4486	96	0	0	2	0	0	0
[truncated: 7 more columns]

## Sheet: Table S3. Performance Metrics
Confusion Matrix and Statistics for all unique samples that achieved the sequencing depth of ≥20 reads
		Reference
Prediction		A	AB	B	O	Unknown
	A	326	1	0	0	2
	AB	1	34	0	0	0
	B	0	0	111	0	0
	O	1	0	0	382	2
	Unknown	0	0	0	1	0
Overall Statistics
Accuracy	0.9907
95% CI	(0.9818, 0.996)
No Information Rate	0.4448
P-Value [Acc > NIR]	< 2.2e-16
Kappa	0.9872
Statistics by Class
	A	AB	B	O	Unknown
Sensitivity	0.9939	0.97143	1	0.9974	0
Specificity	0.9944	0.99879	1	0.9937	0.998833
Pos Pred Value	0.9909	0.97143	1	0.9922	0
Neg Pred Value	0.9962	0.99879	1	0.9979	0.995349
Precision	0.9909	0.97143	1	0.9922	0
Recall	0.9939	0.97143	1	0.9974	0
F1	0.9924	0.97143	1	0.9948	NaN
Prevalence	0.381	0.04065	0.1289	0.4448	0.004646
Detection Rate	0.3786	0.03949	0.1289	0.4437	0
Detection Prevalence	0.3821	0.04065	0.1289	0.4472	0.001161
Balanced Accuracy	0.9941	0.98511	1	0.9956	0.499417
